# Supplementary material for: Genome-wide survey and analysis of microsatellites in giant panda (Ailuropoda melanoleuca), with a focus on the applications of a novel microsatellite marker system
Source: BMC Genomics. 2015 Feb 7;16(1):61. doi: 10.1186/s12864-015-1268-z (PMC4335702; doi:10.1186/s12864-015-1268-z)
Supplement: Additional file 1: Table S1. — The information of the 160 primer pairs. [file 12864_2015_1268_MOESM1_ESM.xls]

## Sheet: Sheet1
The information of the 160 primer pairs
NO.	primer name	F(5'-3')	R(5'-3')	Repeat motif	length
1	GPL-001	TATCAGCAACACCCATGAGC	CCAAAATCAAGGTGTCAGCA	(AAAG)13	169	GGGGAATGAAACATGAGAGACGAAAAAGCGGAGAGAGATACAAAATGGAGAGAGTCCTATAAAGACAGACACAGAGGGAGAATCCCGTGTGACTATGGAGGCAGAGATTGGAGTTATGCAGCTGCAAGCCAAGGAATACCATGTGATATCAGCAACACCCATGAGCTAAGAGAAAGACATGAAAAAAGAGGAAGAAAGACAAAGAAAGAAAGAAAGAAAGAAAGAAAGAAAGAAAGAAAGAAAGAAAGAAAGGCATGGAACAGATTTTCCTCTAGAGCCTTTAAGAGAACTCTCCTGCTGACACCTTGATTTTGGACTTCCTCCTTCCATAATTGTGGGAAAATAAATTTCTGTTAAGCCACCTAAAAAAATGAATTTGTATTCTGCGGCTTTAAAATG…
2	GPL-002	TCAGCGAGGAGTCTGCTTCT	GGACTGGGTGTTGGAGAGTC	(AAGG)22	229	GGGACTACTATCATGAATGCAACTAAAGTCCCTCTCACGCGCGCCTGGGTGGCTCAGTCGCTTAAGCATCTGCCTTTGCCTCAGGTCATGATCCTGGAGTCCCAGAATCCAGCCGCATCATGCTCCCTGCTCAGCGAGGAGTCTGCTTCTCCCTCTGACCCTCCCCCCACTCATTCTCTCTCTCAAATAAATAAAATCTTAAGGAAGGAAGGAAGGAAGGAAGGAAGGAAGGAAGGAAGGAAGGAAGGAAGGAAGGAAGGAAGGAAGGAAGGAAGGAAGGAAGGAAGGCCCCCTCTCTGTTTCTCCTCACTACCAATCTATCCTCAGTCTGGCATTTAAGACTCTCCAACACCCAGTCCTGACCTCTCAGCAGCCTCACCTTCCACTATGCTCCTTTAT…
3	GPL-003	GGCAGTGTTGTTTGGGTAGG	TAATCCCCCAAATGCATAGC	(AAGG)20	192	GTGGATATATTGGATTAGATAAAATATATTATTAAAATTAATTTATTTTTGCTTTCCTAATGTGACAACTAGAAAATTTTAAAATTACATGTGTGGCTTGCATTATATTTCTGCTCTACAATTCCAGTTTAGAGTTTATAATTTTATGAGGCTAGGCAGTGTTGTTTGGGTAGGAAAACACTGGCTCGGGGAGTCAGTTGAAGGAAGGAAGGAAGGAAGGAAGGAAGGAAGGAAGGAAGGAAGGAAGGAAGGAAGGAAGGAAGGAAGGAAGGAAGGAAGGTTACATTTCAACTAATAGCTCAGTCAGCAAGTCAATATATCACATGGCTATGCATTTGGGGGATTAAAAAATCATTATCTTTTCAACTTAATTTAACAACTAGCTGTTCAGTCTCCTTT…
4	GPL-004	AAACAGCCCAAGTGTCCATC	GGGAGTGGGAGAGGAAGAAG	(AGAT)20	241	GTGGAAGACATACAAAAGTTCCTCAAAAAGTTAAAAATCAAATTATCCTATGATCCCGTAATTGCACCACTAGATATTTACCCAAAGAACTAACAAATTTTAATTCAAAGGGATACATGCACCCCTGTGTTTATAGCAACATTATCTACAATAGCCAACTACAGAAACAGCCCAAGTGTCCATCGATTGATGAACAGATTAGATAGATAGATAGATAGATAGATAGATAGATAGATAGATAGATAGATAGATAGATAGATAGATAGATAGATAGATAGATAGAGGGGCACCTGGGTGGCTCAGTCATTAAATGTCTGCCTTTGGCTCAGGGCATGATCCCTGGGATCAAGCCCTGCATCGCGCTCCTTGCTCCACTGGGAGCCTGCTTCTTCCTCTCCC…
5	GPL-005	AATGCCCACAATAGCCAAAC	GGCTTTTTCCCTCTGTCCTT	(AGAT)22	207	TGCAGCCACTATGGAGAACAGTATGGAGGTTCCTCAAAAAGTTAAAAATAGAACTACCCTACAATCCAGCAACTGAACTGCTAGGTATTTACCCAAAGAATACAAAAATAGGATATGCACCCCAATGTTTATAGCAGCAATGCCCACAATAGCCAAACAAATGTCCACTGACCAATAAATGGATAGAGAAGAGATGGCATAGATAGATAGATAGATAGATAGATAGATAGATAGATAGATAGATAGATAGATAGATAGATAGATAGATAGATAGATAGATAGATAGATGATAGATATATATGGGAAGGGGAAATGACCGGAGGGAAAGGACAGAGGGAAAAAGCCATAAGACACTCTTAAAGAGAGTGCTTGGGTGGCTCAGTTGGTTAAGTGTCTACC…
6	GPL-006	CCTGGGTGGTTCAGTCAGTT	CAACAAGAGGGTTTGGCTTT	(ATAA)21	192	CAGAACAGCCTTGCATGACCATTCAGATGAACCCAGCCAGAGCAGAGCGAGCAAGGTGCATGTTCTTGAGTAGTGGAAGTTTTACAGCTTTGGTGAAAGCTGATTAAAGGACTGTAGAGGGGCACGCCTGGGTGGTTCAGTCAGTTAAGCATCTGACTCTTGATCTCAGCTCAGTTCGTGACCTCAGGGTCATGAGTTAAATAAATAAATAAATAAATAAATAAATAAATAAATAAATAAATAAATAAATAAATAAATAAATAAATAAATAAATAAATAAATAAAATACCTTAGAGAGAAAGCCAAACCCTCTTGTTGTAACTTAAACAATGTCAAAAATCACTTTTTGGGATAAATACCATTTCAACTGCTAATACGCTTTATAGGGGACTGGCCTGC…
7	GPL-007	ACACACGGAATGACAAAGCA	CCCATTTTCCATTACCCAGA	(ATAA)20	218	TTCCAGAATAATGTTCAGAGAACATCGGTTTTGGAAACATTGCCATATGGACTTCTTCAAATGGTGGTGTAGAAGGGTATTTCATTACCTGGAATGGTGTACACAATACACACGGAATGACAAAGCAGGTTACAGGAGACTGTGCATAGCATGATCCCATTAATGGAGGACCATGAGTGCATTGAAAAGAAACTGGCAAAATAAATAAATAAATAAATAAATAAATAAATAAATAAATAAATAAATAAATAAATAAATAAATAAATAAATAAATAAATAACAGCAAAGTGTTAAAAGTTGTTCTGTCTGGGTAATGGAAAATGGGTATTTCTTTTCTTTTTTTGCTTATACACATTTAATAGGATTTCACAATGAACATATATTACCGCACAAATAAGG…
8	GPL-008	TGGTTTTGCAAGGATGACAG	TTGTGACAAGCAAGCTCCAC	(ATCC)11	248	TGGATGCAGCACCTAAACACGGAGTGTCCTTGGGCAAGTGAAACTGCTGGTCATTTCAAGCTTCCTTTTCCTCATTTCTAAAATGAGCAAGAATAAATCCAGGCCTGGTTTTGCAAGGATGACAGACACTCTGTGAAGAGCTTATCCAAGACTTCAAACAAGGTAATCACGAATAAATGGGTCATTCCATCTATCCACCCATCCATCCATCCATCCATCCATCCATCCATCCATCCATCCATCCACTGTTCAACAGGAACCATGAGCTTCCCCCATGACTGGGGCCTATGGTGTGTGACGCAGATTCAGCTGTTCGACCAGAATTTCGACTCTGTGGAGCTTGCTTGTCACAAGGGAGGCAACAAATAAGCCCATAACTGAATGAGCGACATCAGAAAG…
9	GPL-009	AATCACACCACTGGCTCTCC	CCCAGGGAAACAGAATGAAT	(ATCT)21	204	AGGGTCTCTTTTCCTCCTTTCTGCCTGCTCTGCTGGGACATCAGTCTTCCCCTGCCCTTGGACTAGAATTTACATCATTGGCTTCTCTGGTTGTAGGCCTGGAATCACACCACTGGCTCTCCTGGGTCTCCAGCTTGCATATGGCAGATTGTGAGACTTCTCAGCTTCCATAATCACATGAGCCAATTTCTTATAACAATATCTATCTATCTATCTATCTATCTATCTATCTATCTATCTATCTATCTATCTATCTATCTATCTATCTATCTATCTATCTATCTGTATTCATTCTGTTTCCCTGGGGAACTCTAATACACTACACAATTCTGCTTTTAAAACCAAATATTATTAGATGATTTTTAAGTCAAAATATTGCAACTTTTATGCTTTACATTG…
10	GPL-010	CCACACTGCAATGACCTGAT	GTGCCACAACTGATTGAAGC	(ATCT)22	239	GACTTAGTAAGAGAATCTTCCATGGTGAAGCTCTCTGCTCTAGGTCTTCATGCATTGTGGCAGAGTGGTAGAGAAAAAAAACTTCCACACTGCAATGACCTGATTTTATGTGCCTGTTTCTAAACTTCTTTTCTGTTAGATCTTGAGTAATTTACTTAACTCTCCAGAACTTTTTCTTTACCATATATATCTATATCTCTATCTATCTATCTATCTATCTATCTATCTATCTATCTATCTATCTATCTATCTATCTATCTATCTATCTATCTATCTATCTATCTATCTTAAAAGTGTTTCAAAGCTTCAATCAGTTGTGGCACATAACAACCCACAAGAGTGTAGAACAAACACTGGAATTGTCAGTAAACGAGAGGTATTATAATTCATGTGTTAAAT…
11	GPL-011	CTGGCATAGAGTGGGTGCTT	AGGTCAGTGGCTCAAGAGGA	(ATGA)20	231	CCCAATCTCCTTTTTTTGCTCAACTTAATTTTTTTTAACATCATAGAACCTCTCACATTGTAAAATTGCCTATAATTAGCTTTAGATTATTTATTATTGTCTCCCTCGCGTTAGACTGGGATATGGCTGTTTTGTTCCCTGATGTATTCTAAGCACCTAGAACTGTGCCTGGCATAGAGTGGGTGCTTAGTACATATTGAATGAATGAATGAATGAATGAATGAATGAATGAATGAATGAATGAATGAATGAATGAATGAATGAATGAATGAATGAATGAGTAAGTGAATGTAACTCTGTGATTATGAGAAGGGAAATATCATGGAGGAGAAGTTTCAAAAGATGGTTAGGAACAAAATAAAGACAATTGACATAATCTTCCTCTTGAGCCACTGACCT…
12	GPL-012	CCCCCATTGTTAACATCCTG	CCCTGCTCGCACTCATAAAT	(ATTC)20	188	GAGCTCTCAAATGCACATTTCACGAATAGTAAGACTTTTTTGAGCACTTTTAGGTTATAGAGGAATTGAGCAGAAATTCTAGGGCATTCTCATCTTTCCCCTGGCACAGCTTCCCCCATTGTTAACATCCTGCATGAGTTTGGTACATTTGTGTCAATTGATCAGCCAACACTGATGTATTCTTTTTTTAAAAAAAGGATATTCATTCATTCATTCATTCATTCATTCATTCATTCATTCATTCATTCATTCATTCATTCATTCATTCATTCATTCATTCATTTATGAGTGCGAGCAGGGGGTGGGGCAGAGGGAGATGGGGAGAGAGAATCTTAAGAGACTCCCTGCCGAGTATGGAGCCGATGCCAGGCTTGATCTCATGACCCTGAGATCATGACC…
13	GPL-013	CCACTCTTCATCAAACCTAGCA	TGAAAAGCAAACTGACAAAGACA	(ATTT)20	248	CATCCTATTTCCAAAGACAAAGGGATGTCAAGAAGAATCCTAAGAAATAGGCCTTATTAAATTTCCCCTAGTTTACTACAACTACCTCATACTCCTTAATCTGTTCATATTCTTCCATGATTATCCACTCTTCATCAAACCTAGCATAAATGTACATAAGTCTGTGTCTTTCAGTCTTCATTTTTTTTAAAAAAGATTTTATTTATTTATTTATTTATTTATTTATTTATTTATTTATTTATTTATTTATTTATTTATTTATTTATTTATTTATTTATTTTTCACTTCTTTATGAAGACTGTAATAAAACTTATAGTAAGTAAATCTGTATGCTTTTCTCCTGTTAATCTGTCTTTGTCAGTTTGCTTTTCAAACCCAGCTAGGAACCTTAAGAGGGCT…
14	GPL-014	AGCCCGTCCCTAGAAATCAG	GCCAAGCTTCTGGACGTATT	(ATTT)21	215	TGCACTGACTTTGATTTTCTCTTGGAATTGGATGCCCAGATGTCTTCTTCCCCAAAAAAAGTGCCTTCTAACATGGCAACATGACGTTATCATTAAAGAAGCACTAATTCCAAGTTAAAAAAAAAATTCACATTCTGTTCCAAGTCCAATCTCTCCCCTTCAGCCCGTCCCTAGAAATCAGCTTTTTTTTTAAAGATTTTATTTATTTATTTATTTATTTATTTATTTATTTATTTATTTATTTATTTATTTATTTATTTATTTATTTATTTATTTATTTATTTAAGAAATCAGCTTTTTAATGCTAACAACATACTCTCACATACTTTCTTCACGTATATCTTGCCTGATTCTCCAATACGTCCAGAAGCTTGGCGTTGTTATTTTTTACATGTTAGA…
15	GPL-015	CCCATTCAGGAATGCTCACT	CAAACCTTCCTGGTCCTGAA	(ATTT)21	213	AAGGACTGAGCCACCCAGGCGTCCCTCTTTTTCTAAATTCTTCCTCACTACACCCACCTTCCCATAAAAACCCATTTTATACAACTCCTCGGAGCTCCTTTCTACTCCTTGGATGGGATGCTGCCCCATTCAGGAATGCTCACTAAAGCCAATGAAATCTTCAAATTTACTCAATTGAATGTTGTCTTTTTTTTTTTAAGATTTATTTATTTATTTATTTATTTATTTATTTATTTATTTATTTATTTATTTATTTATTTATTTATTTATTTATTTATTTATTTTGTTGTCTTTTTAACACTGCAGAATGAAGGAATTTCAGGACCAGGAAGGTTTGAGAGATCACTTTTCGTAATTATTTTCCTTTTTCACGTGGGTGAAGGATCAGAGAAGACAAGG…
16	GPL-016	AGGTTCATCCATGTTGTAGCA	TGAGCCTGCTTCTTCCTCTC	(ATTT)20	250	TTCTGATATGCTCTCTGTCCTCAGGAATTTGTCTATTCAAGAAACCATAAAAATAGAGTCATAAAATTTGTAGTCTTTTGTGTGTAACTTCTTTTACTTTGCATAATGTTTTTGAGGTTCATCCATGTTGTAGCATGTATCATTAGTGTGTTCCTTTTAATTGCTGAATAGTATTCCATTATAGGGATATGCCACATTTTATTTATTTATTTATTTATTTATTTATTTATTTATTTATTTATTTATTTATTTATTTATTTATTTATTTATTTATTTATTTATCAGTTTATGGAAATCTAGAATGTTTCCAGTTTTTGATTCTTTTTTTTTTTTTAGATTTTTTAGAGAGGAAGAAGCAGGCTCATAGCGGAGGAGCCTGATGTGGGGCTCGATCCCGTA…
17	GPL-017	TGACAAAATGGAGGAATCAGC	CTCAGGATCTTGGGATGGAA	(ATTT)13	198	TCCTAAAACCCAAAGCCTCTAGTGAATGCTTACAACTTGATTCAAATATATGCTTTCAAACATGAAATTATTCCTTTTTTTCCTTTTGAGTATGGCATGTCATCCCATAAATGGAAGAAAGTGCACAGAATTCATAATTTCTCTGACAAAATGGAGGAATCAGCTTTAAGGTTTCCTTTAATTTTTTTAAAAAAGATTTTATTTATTTATTTATTTATTTATTTATTTATTTATTTATTTATTTATTTATTTGATGCCAGGGTAGGGGCAGAGGGAGGGGTAGGAGCAGGCTCCCTGCTGAGCAGGGAGCCCAATGTGCGGTTCCATCCCAAGATCCTGAGATCATGACCTGAGCTGAAGGCAGACGTCATGAGTTTAATTACTGAAGATGGGTGACGG…
18	GPL-018	AATGGTAAACCATGGCCAAA	TGTGTGTGCTCTCTCGCTCT	(ATTT)22	244	CTGTAACTAATCACTTCATTGTTGATGGACTTCCATTACTAGTTGATCAATTCTTCCAGTGATCTGAAGTCTTCCTCCTAACTCTCTGCTGGCTTCAGTTCTCTTTTACTCATAAAAAGAAAGCTTAATTCAGCGGGCCAAAATGGTAAACCATGGCCAAATCTGACCTGAGACAAGATCATTGCCCAACACAATGTTTTATTTATTTATTTATTTATTTATTTATTTATTTATTTATTTATTTATTTATTTATTTATTTATTTATTTATTTATTTATTTATTTATTTNAGGCAGACGCCCAACCGCTGTGCCACCCAGGCGCCCCTATTTTTTTATTTTTAAAAACGACTTATTTATTTATGAGAGAGCGAGAGAGCACACACAAACTGGAGGGGGAG…
19	GPL-019	GGGCTGTGGACAGTGTTTCT	TGCCAGGAAGGAGAGAGAGA	(TCCT)22	211	CCTACATGTAGGCGAATGAAGGGTCTCTTCTAATTGGGCCATCAACCACCCACCTCTGTGGGGGACAAAAATTGTTTGAAAAGAGTTAAGAGAAAAGTGAAACTCCAAGGCAAGGAATAGCTTCTCATTCTCAGAGACAAGAGCAAGTAGACCTCAGAAGAGGCCCCATTCATGTGTGCTGGGCTGTGGACAGTGTTTCTTCCTTCCTTCCTTCCTTCCTTCCTTCCTTCCTTCCTTCCTTCCTTCCTTCCTTCCTTCCTTCCTTCCTTCCTTCCTTCCTTCCTTCCTTCCACTCTTCCTCCCTTCCTCCCTCCCCCCCTTCTGTTTCTTTTTCTTTTTTTCTTGTTTCTTTCCCCCTCTCTGTCTCTCTGTCTCTCTCTCCTTCCTGGCACATGCATT…
20	GPL-020	CCATCCATGTTGTTGCAAAT	GAGCATGAGTAGGGGCAGAG	(TCTT)11	241	CACCTATTTCACCCATCCCTTCACCCCTTTCCCTTTGGCAACCACCAGTTTGTTCTCTGTATTTACATCTGTTTCTGTTTTGTTTTGGTTTTAGATTTCACATACAAGTGAAATCATACAGTATTTGTCTTTCTCTGTCTAACTTATTTCACTTAGCATAATACCCTTTAGGTCCATCCATGTTGTTGCAAATGGCAAGATCTTTCTTTCTTTCTTTCTTTCTTTCTTTCTTTCTTTCTTTCTTTTTTCTTTTTTTGATTTATTTATTTTAGAGCACCTGGGTGTCTCAGTTGGTTAAGCATCAACCTTCAGCTCAGGTCATGATCCCAGGGGTCCTGGGTTGGAGCCCCATGTCAAGCTCCCTGCTCAGCAGGGAATTTGCTTCTCCCTCTCCCTCTG…
21	GPL-021	TCACACTACCCTTGCTGGTG	TGTGCCATGAACTCATTACTCTG	AAAG)22	208	ACACTCGGGGCACCAGGGTGGCTCAGCCGTTAAGAGACTGTCTTAGGCTCAGGTCACATTCCCAGTGTCCTGGGATCGAGCCCCACATCAGGCCACCTGCTCCAGGGGAAACCTTCTTCTCCCTCTCACACTACCCTTGCTGGTGTTCCCTATCTCGCTGTCTCTCTCTGTCAGATAAATAAATAAAAACAAAACAAAAAAAAGAAAGAAAGAAAGAAAGAAAGAAAGAAAGAAAGAAAGAAAAAGAAAGAAAGAAAGAAAGAAAGAAAGAAAGAAAGAAAGAAAGAAAGCCTAACACTCATATACAAAACAGAGTAATGAGTTCATGGCACAGACTATGTATGCTGAATTAATTAGTGAATAAATAAAGGGAAGCAAAAACTCAAATGTAAGCTTTGG…
22	GPL-022	GCAGAGTCCGCTTGAGATTC	CTCCCTGACCCCTCTTTAGC	AAGG)22	222	CCGCAGGGCCCCGCCAGGGAGTCCACACAGAAAGGGAGGCCAGGAGGGGCGCCTGGGTGGCTTCATGGGTTAAGCGGCCGACTCTTGATTTTGGCTCCGGTCATGATCTCCGGGTCCTGGGATCGAGCCCTGCATTGGGTTCTGTGATCAGAGCAGAGTCCGCTTGAGATTCTCTCTCTCTCTCTGCCCCTCCCCTCCGGAAGGAAGGAAGGAAGGAAGGAAGGAAGGAAGGAAGGAAGGAAGGAAGGAAGGAAGGAAGGAAGGAAGGAAGGAAGGAAGGAAGGAAGGAAAGCCAGGAGCATCCCAGGAATCGGGGCTAAAGAGGGGTCAGGGAGAGGCCAAAGGTGCAGACTGAGGAGAGGGAAAGCCGAGGGTGGGGTCCAGCGAGCCAGGCAGGGA…
23	GPL-023	CTTGATGTCGGCTCAGGTCT	GGGGTAGGACCATCAAGGAT	(AAGG)21	183	TTCTTAAGTTTCATTAGAAGGTGGCTGGAAGGATCAATCATCTCATGGAGACAGTCAGCTAGATTGCACATCTTTGGGGCACCTGGATGGCTCAGTCAATTAAGTAACTGACTCTTGATGTCGGCTCAGGTCTTGATCTCATGGTCATGAGTTCAAGCCCCATGTTGGGCTCCACACTGGGTGTGGAACCTACTTAAATGAAGGAAGGAAGGAAGGAAGGAAGGAAGGAAGGAAGGAAGGAAGGAAGGAAGGAAGGAAGGAAGGAAGGAAGGAAGGAAGGAAGGAATAGTAGTAGTAATAAAAAAATATTGCATATCCTTGATGGTCCTACCCCTTGCCTCTTTCACTCACCTGGTCCTCACCTTCTGCTTTCTGGGATCACATTTTCAAATATATCTC…
24	GPL-024	AACCAATGGGGAAAGAAAGG	CCTTTCTACCCTCCCCCTCT	(AAGG)21	235	AAATAGATCAATGGAACAGAATACAGAGCCCAGAAACTGACCAACATGATCTTTGATAAAAGAGCAAAGGAAATATAATAGAGTGGACAGACTTTTCAACCAATGGGGAAAGAAAGGAAGGAAGAAAGAAAGAAAGAAAGAAAGAAGAAAGAAAGAAAGAAAGAAAGAGGAAAAAAAGAAAAGAGCTAGAGAAAGAGGGGAAGGAAGGAAGGAAGGAAGGAAGGAAGGAAGGAAGGAAGGAAGGAAGGAAGGAAGGAAGGAAGGAAGGAAGGAAGGAAGGAAGGAATCTGGGTCTGGGGGGGGGAGGGAAAGAGAGGGGGAGGGTAGAAAGGAAAGGATCTAGATACTCTTATATTCTTCACAACCTTATACTCTTCACAAAAATTAATTGACAGTGTA…
25	GPL-025	GTCGTGGGATCAAGTCCTGT	TGTGAGAGGGTGATTTCACAA	(AGAT)21	235	ATAAGTTGTGGGGCACCTGGATGGCTCAGTCGGTTAAGCACCCGACTCTTGATTTCAGCTCAGGTCCTCAGGTCATGATCTCAGGGTCGTGGGATCAAGTCCTGTGTGGAGCTCTGAGCTCAGTGTGGAGTCTGCTTCTCTCCTTCTCTCTGATCCCCACCCCCAGCTCATGTTCTCTCTCTCTCTCAAATAAATCAATAAGATAGATAGATAGATAGATAGATAGATAGATAGATAGATAGATAGATAGATAGATAGATAGATAGATAGATAGATAGATAGATAGGAAAGTAAGTTAGTTGTGAAATCACCCTCTCACATTAAAGAATCCTTTAACTGGAATTCACCGTTACCTCTACACAGAATGACAAGTCATACACAATACAATTCAAATTGCCA…
26	GPL-026	AGGGCCCAGCACAATAAATA	TGGAAGCAACAGTGTCCATT	(AGAT)20	250	ACAGGAAAAGAGCCCAGAGAAAATGTAAGATTATAACAAAACCAGAAAAATTTCTCAGACCTAGACACATGTTTCACAAGGGCCCAGCACAATAAATAGAAAGATATCAACCTACAGTATACGTGGAGAATTTTTTAAAAACAGAGATAAAAAGAAGCTCCTAAAATCTAAGAAGGAAAAAAATATATCTATCTACCGATAGATAGATAGATAGATAGATAGATAGATAGATAGATAGATAGATAGATAGATAGATAGATAGATAGATAGATAGATAGATGTGTATCTTCTTTATCCATTCATCAATCAATGGACACTGTTGCTTCCATATCTTGGCTATTTAAATAATGCTGTTATAAACATAGGGATGCAGGTATCCTTTAAGCATACTTTTTTATT…
27	GPL-027	ATGAGTTCAAGCCCCACGTT	TGGCAACTCATTGTCACACA	(ATAA)22	240	TTTACAGAGCAGCAATGGACCCTAGGTTAGAATTACTCAGATTTGCTAGAAGTAAACAGGCCCCACAGACATAAATCAAAAAAAAGAAAAAATCAAAGTAAAAATTCTGAGGTGCCTGGCTGGCTTAGTTGGTGGAGCACATGACTCTTGGTCTCAGGGTCATGAGTTCAAGCCCCACGTTGGTCATAGAGCCTACTTAAATAAATAAATAAATAAATAAATAAATAAATAAATAAATAAATAAATAAATAAATAAATAAATAAATAAATAAATAAATAAATAAATAAATATTTAAAAAATCAAAAAACCAAAGGAAAGAATTCTAATTAATATAAAAGTTCACAACAATTTCATCTTTGTAACAATTAAATGAGGTGCTTTGTGTGACAATGAGTTGC…
28	GPL-028	GAAAGAAGGGCAGGGATAGG	TGACCAAGAACTCACGGTTG	(ATAA)21	238	CTTGAACTTGATTCTCTGCATGCCCACGGTCCAATCCCACTTCTACACGCTTAGTTCATGTCTCCTTGAACTTGATTCTCTGCATGCCCACGGTCCAATCCCAGCCTCCTGCACCCAGAACTCCTGAACAAAACTAAACTTCTCTTAATGAGGGTGAAGAAAGAAGGGCAGGGATAGGGCATGGGCTGTTGGATAGGCAAATAAATAAATAAATAAATAAATAAATAAATAAATAAATAAATAAATAAATAAATAAATAAATAAATAAATAAATAAATAAATAAATGCCCCTGCCCAAATAGCATGGGTATGGTTGCCAGGGTACCTGGCTGTAAAACCAAAACATCAAGTTTTTAGGCACAGTTTTCTCACTAACCAACCGTGAGTTCTTGGTCAACA…
29	GPL-029	TCCAAGGCTTCAAACAAGGT	CACCACAGGTGCCAATTATG	(ATCC)19	215	TCAAATCTTGGATGCAGCACCTAGTCACGGAGTGTCCTTGGGCAAGTGAAACTGCTGGTCACTTCAAGCTTCCTTTTCCTCATTTCTGAAATGTGCAGGAATAATACCAGGCCTGGTTTTGCAAGGATATCAGACACTCTGTAAAGAGCTTATCCAAGGCTTCAAACAAGGTAATTAGGAATAAATGGGTGGTTCCATTCATCCATCCATCCATCCATCCATCCATCCATCCATCCATCCATCCATCCATCCATCCATCCATCCATCCATCCATCCATCTGTACATCCATCCACCTATCCGTCCATCCACCCATCCATCCACTGTTCAACAGGAACCTGAGTTTCCCCATAATTGGCACCTGTGGTGTGTGCCCCAGATTCAGGTGTTCGACCAGGATT…
30	GPL-030	ATGGTGAACGGCTAAGTTGG	TGATGTATGGTATGGTGACTAACA	(ATCT)21	205	AGCTCCTGGGGAAGTTGGGCAAGTGATAAAATCCTGCAACAGTATCCCTGGGAGGGTCCTCAAGGACCATCTTGTGCAAAGCTCTCATTTAATTGAAACTGGAGTGGGGGCTCAGAAACCATATATAACTGAGCTGCTCAGGACACCACCCATGGTGAACGGCTAAGTTGGAATCCATCTCAGGTGCCCCAACTCAGATTATCTATCTATCTATCTATCTATCTATCTATCTATCTATCTATCTATCTATCTATCTATCTATCTATCTATCTATCTATCTATCTATCCATTATTTATTTATTTATTTATTTATTTATTTATTTATTATGTTATGTTAGTCACCATACCATACATCATTAGTTTTTGATGTTGTGTTCCATGATTTCATTGTTTGCTTGT…
31	GPL-031	GCATCCTTGTCCTCTTGGAG	GCATTGTTTTCTACTCTACAAATATCC	(ATCT)21	183	CTTCAGGTTCTATGGCTATTTTGTTATTTATTTCACTACATTTAACCCATTTCTATCACATTTTTCATTTAACAGCTGTTCACTATGTACTGTTTATGCACAAGTCATTTTTTTGGGCCTGAGGAACAAAAACAGACAGCATCCTTGTCCTCTTGGAGCTTAGTCTATGGTGGAAAGAGACAATACAGAAATAAATGTCTATCTATCTATCTATCTATCTATCTATCTATCTATCTATCTATCTATCTATCTATCTATCTATCTATCTATCTATCTATCTATCTCTATATCTATGGATATTTGTAGAGTAGAAAACAATGCAATATAATGTAATATATATTACATAGCCATATAAATAAATATTTATATTTGTATATGTATATATAAACATATACTTAA…
32	GPL-032	CGTGGCTATGCAGAGGATTT	GTGCCCCTAATGCAAATTGT	(ATTT)20	217	AAAGTCAGATGCTTAACCAACTGAGCCACCCAGGTGCCTCAATAAAAATAAAAATATTGTTTAAAAATAAGAATAAGCTTCATCTGAAGAGTGATTTTCATAGTACATGTTTAAAAACACATCCTTCTGAGCGTGGCTATGCAGAGGATTTGAATATTATTCAGAATTTCCCCCAAATACTGGACTATTCTTCATCTTTTATTTATTTATTTATTTATTTATTTATTTATTTATTTATTTATTTATTTATTTATTTATTTATTTATTTATTTATTTATTTATCTTCACTAAGCCATGTGCTTTCACAAAATGCTGTAATGTTTTAAGAACAATTTGCATTAGGGGCACCTGGGTGGCTCAGTCGGTTAAGCGTCTGCCTTCGGCTCAGGGCATGATCCC…
33	GPL-033	TCTTCTGGGTCTCCTCTCCA	CCAACACACAGGGTCTAAGGA	(ATTT)20	202	GCACAAACCTACCCACCAGCTTGGTTCCCTCCCTTGGGTCTCATGTAACAGTGCATCCTTCCTATTTTATAAAACAAGTATCTGTTCTTCAAGTCTTATCCTCTCCTCAAATTTGTTCCATTAATTATTCTCCTCCCTCTCTTCTGGGTCTCCTCTCCACATGTAAATTATTCACATCTCTCCTATTATTTTCTTTAAAGATTTATTTATTTATTTATTTATTTATTTATTTATTTATTTATTTATTTATTTATTTATTTATTTATTTATTTATTTATTTATTCATGTCTCTCCTATTGTTAAAAAAAAAAAAAAAAGACTCCTTAGACCCTGTGTGTTGGTGATTCATCATTTGCTCCTCAGATTTATCTCAAATCTTATTGCCTCAAGTTAGCCCCA…
34	GPL-034	GCTAATGAGGCAGCCATTTC	CAACAACACTGTGTATGGAAAAA	(ATTT)22	235	ACTACAGGGTGTTCCTTAAAAGTTCTTTACTTACTCATCTCTGCAAACAGCTGTCTTCTTTCTGCCATGGTATTTCCTCTTTTCCCACTATCTTCAATCATTCTAGGAGACAAAATGGTTACAGTGTTATTACCTCATGCTAATGAGGCAGCCATTTCTATGTAAACACACTTGCTGTAGTTATACCACAGAGACAAACTATTTATTTATTTATTTATTTATTTATTTATTTATTTATTTATTTATTTATTTATTTATTTATTTATTTATTTATTTATTTATTTATTTAATTTAAAACTGTGTGTTTAAAAAGTGTAGCTTTACTTTCACTAATTTAAATCACCGTACATATTTTTCCATACACAGTGTTGTTGTAATTGTTATAGGGAGTATAAAATT…
35	GPL-035	TAGGGAGGTGGGAGCTTTTT	TGAGCCTCACTCTGACTCCA	(ATTT)21	184	TGGGCCTCCAAGTACTCATTCTCCCGGAGTCAGAAACTGCACCTCTGAGTCCTTTTCCCTCAGTGCTTGGTAACTTTTCCCCACATCTTGGCCAGCTGGTCTGATTCCCCATGTAAGTTTTCAACATTTGAGAGACCAGAATGTTTGTCTTTAAAGTTATTAGGGAGGTGGGAGCTTTTTCCAGAGACTTTTTGTATTTTATTTATTTATTTATTTATTTATTTATTTATTTATTTATTTATTTATTTATTTATTTATTTATTTATTTATTTATTTATTTATTTAGAGACTCTTAAGTAGGCTCCACACCCAGCTCTGAGCCGCTGGAGTCAGAGTGAGGCTCAATCCCAGGACCCTGAGATCATGACCTGAGGGAAATCAAGACTGAGCTGCCTGGGT…
36	GPL-036	CAGAGCCCAAGACCCTCATA	GGATGCCACCTCTCTCTCTG	(ATTT)13	195	TTTATTTTTTTTAAAGATTTTATTTATTTTTTTATTTGAGAGAGAACGAGTGGGGTTTGGGGGGGGAGAGCTGAGGTAGAGGGACAAGCAGACTCCCTGCTGAGTGCAGAGCCCAAGACCCTCATATCATGACCTGAGCTGAAATCGAGTTGGACACTTAACTGACTGAGCCACCCAGGTGCCCCAAGAGCTTACATTTTATTTATTTATTTATTTATTTATTTATTTATTTATTTATTTATTTATTTATTTATTATTTTTTTTAGATTTTAGTTATTTGTCAGAGAGAGAGGTGGCATCCCAACAGCTTACATTTTAAATTTAAGTAGATAGGGACCCATTCGGTTCTCTTTGGTTTATATTAATGTTACTCAAGGTGAATAGGCTATAATTTTTTTC…
37	GPL-037	TCTGGCTTCTCTGGCTCAGT	TGAAAACAACACCAACGTTCA	(ATTT)20	218	AGACAACTACTCTTTTGAATTTTTTGGTTATAAAATTAGTTTTGTTTGTTCTTGAACTTCATATAAATGGAACCATACAAGATGCAATCTTCATGTCTGGCTTCTCTGGCTCAGTATTGCATTTATGAAAGTCATCATGTTGTGTGATACACTAACTTTTTTCACTGTTGTTCAATACTTCATTGTATAGATATGCCTTTATTTATTTATTTATTTATTTATTTATTTATTTATTTATTTATTTATTTATTTATTTATTTATTTATTTATTTATTTATTTAAATATTGTTAATGAACGTTGGTGTTGTTTTCAGTTTTTTTTCTATTATGAGTAAAGCTGATATGCACATCCAGTTACAATTCTTTAAAAAATTATTTTATAAAAGTATTGGTGCATAC…
38	GPL-038	GAGATCGTTCACCTTCTTGGA	TGAATTCAGTAAAATGGCAAAA	(TCCT)26	246	GTAATTCTGACATTTTAACAATTTTTTTTTAATCCAAGAACACAGGATACCTTTTCCTTTATTTTTGTCTTTGAATTCTTTTATCAATGTCTAGTAGTTCTCAGAGTAGAGATCGTTCACCTTCTTGGATAAATTTATTCCTAAGCATTTTATTGTTTTTGATTTCATTGTAAATGAGATCTCCTTCCTTCCTTCCTTCTTCCTTCCTTCCTTCCTTCCTTCCTTCCTTCCTTCCTTCCTTCCTTCCTTCCTTCCTTCCTTCCTTCCTTCCTTCCTTCCTTGAAATTTGTTAGTGTATAGAAATGCTACTGAATTTTGTATGTTAATTTTTATTTTGCCATTTTACTGAATTCATTAACTCGTTATAACAATTTTTTTGAGTCTTTAGGATTTTCTGTG…
39	GPL-039	CCCATCTAGGGCTCAGTCAG	GGTTGCAGACAGTGCAAAAA	(TCCT)20	222	CCCTGCTCTTGCACGTGCCCCCCCCCCCCCCCCCCCCCCCCCCCCCCCCCCCCCTCTCTCTCTCTCTCAAATGAATCAATAAAAAAATCCTAAAAAGAAAGAAAGAAAGAAAGGTAGACAAGCCCCATCTAGGGCTCAGTCAGTATTTGCATTTGAACAAGATCCTTCAGTCCCTGCCTGACCCTCAGGCTGTCATTTCTTCCTTCCTTCCTTCCTTCCTTCCTTCCTTCCTTCCTTCCTTCCTTCCTTCCTTCCTTCCTTCCTTCCTTCCTTCCTTCCTTACGACTGAGCCGCCCAGGTTCCCCCAGGCTGTCATTTCTTGAGTTTTTTGCACTGTCTGCAACCCTGTGGCTCAAAGGGGGCCCAACAAACTCATTAGTCCACTCCCCAGCTCCGGAC…
40	GPL-040	TGAGGGATAGCTTTGTTGCAT	GGCTGTCAGCTGATTCTTCA	(TCTT)13	170	TTTGCTGCTTTTGTGTTTCCTACTATTCATATTCCTGTTTATGGTCTTTCCTTTCCATTCAGACAGTCCTCTTTAACATTTTCTTGTAGGGCTGGTTTAGTGGTCATGAATTCCTTTAACTTTTATCTGAGAAACTCTTTATCTCTCCTTGTATTCTGAGGGATAGCTTTGTTGCATAGAGTATTGTTGGCTGCATTTTCTCTTTCTTTCTTTCTTTCTTTCTTTCTTTCTTTCTTTCTTTCTTTCTTTCTTTCTCAGCATTTTGAATATATCATGCTACTATCTTCTGGTCTGCAAAATTTCTGTTGAAGAATCAGCTGACAGCCTTACGGTGTTTCCCTTTTATACAAATGTTTTCTTTTCTCTTTCAAAGATTTTTATTTTTTAATTGCCTCTTTA…
41	GPL-041	CTTCTCCCTCTCCCTCTGCT	TGCTACTGTCCCCTTTCCAC	(AGAT)21	241	TAATTAAAGAAAAAAATTGGAATGTGTTTTTCTTGTCTCTCTCATGCTTTGCTGGTTTTCTCAAAATTGGGTTATTCTGGGGGTGCATGGGTGGCTCAGTTGGTTAAGTGTCCACCTTCGGCTCAGGTCATGATCCCTGCTTCTCCCTCTCCCTCTGCTGCTCCCCCTGCTTGTTCTCTCTCTCTCTCTTTCAAGTAGACAGATAGATAGATAGATAGATAGATAGATAGATAGATAGATAGATAGATAGATAGATAGATAGATAGATAGATAGATAGATAGATAGAATCTTTAAAAAATTGGATTATTCTGAGCCATGTTTGTGGTGCAGAGCACTTAGCTGCAGGTTGGAAAGAGCCAGTGGAAAGGGGACAGTAGCAACACCATCAGTCAAGATGA…
42	GPL-042	AGGGCCCAGCACAATAAATA	TGGAAGCAACAGTGTCCATT	(AGAT)20	250	ACAGGAAAAGAGCCCAGAGAAAATGTAAGATTATAACAAAACCAGAAAAATTTCTCAGACCTAGACACATGTTTCACAAGGGCCCAGCACAATAAATAGAAAGATATCAACCTACAGTATACGTGGAGAATTTTTTAAAAACAGAGATAAAAAGAAGCTCCTAAAATCTAAGAAGGAAAAAAATATATCTATCTACCGATAGATAGATAGATAGATAGATAGATAGATAGATAGATAGATAGATAGATAGATAGATAGATAGATAGATAGATAGATAGATGTGTATCTTCTTTATCCATTCATCAATCAATGGACACTGTTGCTTCCATATCTTGGCTATTTAAATAATGCTGTTATAAACATAGGGATGCAGGTATCCTTTAAGCATACTTTTTTATT…
43	GPL-043	GGGAGACTGCTTCTCCCTCT	TGCTTTACTTGAGGCTTGACA	(ATAA)10	169	GTATGGAAGACACCTGCTTCAGAAGGAAGAGTTATGGGGCACCTGGGTGGCTCAGATGGTTAAGCATCTGCCTTCAGCTCAGGTCATGATCCCGGGGTCCTGGGATTGAGCCCCGCGTCGGGTTCCTTGTTTAGCGGGGAGACTGCTTCTCCCTCTCCCTCTGCCTGCTGCTCCTCCAGCTTGTGCTCTCTCTCAAATACATAAATAAATAAATAAATAAATAAATAAATAAATAAATAAAATCTTTTTTAAAAAAGGAAGAGTTATTTCAGGGTTCCTTCTAATGTCAAGCCTCAAGTAAAGCACTAGTTGATCTCTTTTTCTCTTTTAAAAATTTACTTATTTTTATGAGATATAATTGACATATAATGTTGTGTTAGTTTTAAGTACACAACATGA…
44	GPL-044	TTCTCCCTCTGTCTGCCACT	ACCATTCTGGGTGCGATAAC	(ATAA)21	232	GCATATTAAGTTTTAAAATCAATTCATAGGGATGCTGGATGGCTTAGTCGGTTAAGCATCCACTTTCGATCCCAGGGTCCTGTGATCAAGTCCAGCATCAGGCTCCCTGTTCAGTGGGGAGACTGCTTCTCCCTCTGTCTGCCACTCCCCCTGCCTGTGCTCGTTCTCTTTCTCTTTCTCTGACAAATAAAATCTTTTAAATAAATAAATAAATAAATAAATAAATAAATAAATAAATAAATAAATAAATAAATAAATAAATAAATAAATAAATAAATAAATAAAATCGATCCATGATCCACTTCCTTCTTGTCTACATTAAGGCTAAGAGTGGCGATGTTATCGCACCCAGAATGGTTCTCAGCACCTTCTAGGGATGAGTCTTAGCTATCCATTGTC…
45	GPL-045	GCTCAGTGGGAAGTCTGCTT	AGGTCCATGGGGTAAAGTCC	(ATAA)22	232	TAAGTATATCCTATATGCCTCCACTAAAGAGGACTTTTGAGGGGTGCCTCGGTCTCAGCCAGTTAAGCATCTACCTTCAGCTCAGGTCATGATCCTGGGGTCCTGGGATGGAGTCCTGTGTTGGGCTACCTGCTCAGTGGGAAGTCTGCTTCTCTCTCTCCCTCTGCCCCTCCCCCTGACTCGTGCACACTTTTTCTCTCATAAATAAATAAATAAATAAATAAATAAATAAATAAATAAATAAATAAATAAATAAATAAATAAATAAATAAATAAATAAATAAATAAAATCTTAAAAAAAGATAGAGACAGGACTTTTGAAAGCTTGCATCTGGCTTCCCCTGGACTTTACCCCATGGACCTTTTCCATTGCTCAGTTTGCTTTCTGTGCTGTAATAA…
46	GPL-046	CCACTGCTCGTGCTCTCTCT	CCTTTGGGTAATGAGGAACC	(ATAA)21	246	TTAAATGGCTGATATGCATCTAGAGTACATAGTGAAAAAAGGGGGAAGGCAAAATTAGAAAATAACTAGAGGAAGTCTCTGGGTGGCTCAATCAGTTAAGTGGCTGCTTTCAGCTCAGGTCATGATCCCAGAGTCCAGGGATCGAGCACCCCCCTCCCCACTGCTCGTGCTCTCTCTCACTCTCTCCTTTTCTGTCTCAAATAAATAAATAAATAAATAAATAAATAAATAAATAAATAAATAAATAAATAAATAAATAAATAAATAAATAAATAAATAAATAAAATCTTTTAAAAATAAATCTAAAAATATGATAACTTAAGGGGAAAACCATAAATGGTCTCATATCTTTTAATATAGAATTGATCTTTACAACTTCTAATGGTTCCTCATTACCCA…
47	GPL-047	TCCCCCTCTATGGTAAAAGG	CCATGTTGGGTGTAGGGATT	(ATCT)20	280	TCTTGGGATTGTGAGTCTGAGCTCCACGCTGGGTGTACAAATAACTTAAAAATAAAATCTTAAAAAAAAAAAAAAGGTACTATCTTGAAATAAGATAAGCTTAAATCTATCAATACCAATGAATAATTTTAGAGGCTTCATAGAGATAAAGAATCTCCCCCTCTATGGTAAAAGGGCTTCTATCATTTTGTCTGTCTATCATCTATCTATCTATCTATCTATCTATCTATCTATCTATCTATCTATCTATCTATCTATCTATCTATCTATCTATCTATCTATCCATCTATTCAGCCAGCCAGCCAGCCAGCCATGAATCCCTACACCCAACATGGGGCTCAAACTCATGACCCCAAGATCAAGAGTCTCACACTCCTCCAACCGAGCCAGCCAGGCGCC…
48	GPL-048	TCTGTTGGGTGCACATCTTT	GAGCCCCACATCAGGATAAA	(ATCT)22	156	GTATTGCATGGAGCACTGGGTGTTCTACACAAATAATGAAACATGGAAGACTACATCAAAAACTAAGGATGTACTCTGTGGTGACTAACGTAACAAAATAAATAAATAAAAACATTAATTTTTAATCATTGGCAAATAGTTCTCTCAAGTAACTTGTTGGTTAATAATCTGTTGGGTGCACATCTTTTTTTTATTTATTTATCTATCTATCTATCTATCTATCTATCTATCTATCTATCTATCTATCTATCTATCTATCTATCTATCTATCTATCTATCTATCTATCTATCATTCTTTCATCTTTTATCCTGATGTGGGGCTCGATCCCAGAATGCCAGGATCACGCCCTCAGCTGAAGGCAGATGCTTAATGACTGAGCTACCCAGGAGCCCCACATC…
49	GPL-049	CTGGAACTCTGCTCCCATAGA	CCAGCTTGTGCTCTCTCTCC	(ATTT)20	250	AGGTTTCTCTATAGAGATGATAGCTTTTGTTAAAATTAATTTATTTGACAATTTAGATTTTTGTTCTCTGGAACTCTGCTCCCATAGATGACTGTTTTCTGTATCTGAAGTTAAGTGAGTAGAATATCTGTGCTGGACTATACAAGAATATTCTTTTGCTTGCTCTTCAAAATTAAGATTTTCTTTTTTTAAAAGATTTTATTTATTTATTTATTTATTTATTTATTTATTTATTTATTTATTTATTTATTTATTTATTTATTTATTTATTTATTTATTTATGCAAGAGAAAGAGAGGGAGAGAGAGCACAAGCTGGGGCAGGCAGAAAGGGCAGAGGGAGAAGCAGACTCCCCTCCAAGTAGGGAGTCCATCTCGGGGCTCAATCTCAGGACCCTGGG…
50	GPL-050	GATAGCCACAGCCTGTCCAT	TCTTCTGGGACAAACCATCC	(ATTT)20	227	TGAAGGTTGGACCCTGGAGGTCTGGCCATCAGAACACTTACAGATAGAAGAAAGCAGTTCCAGAAGTCAATTATGGTATCTATTGGGAGGTCTCTGGAGCTAACAACTTACTTTTTATTTATCTTGTGAATGGGAAGATAGCCACAGCCTGTCCATTTGTGGCCTACTATCACAAGAATCCATCCTCTACCTACCATTTTATTTATTTATTTATTTATTTATTTATTTATTTATTTATTTATTTATTTATTTATTTATTTATTTATTTATTTATTTATTTATTACGATCTTTTCAGCTTCTTTGCAGGTACGTCTTATAGTATTTCTACTTGTGCCTGGTAGGGGATGGTTTGTCCCAGAAGAGGCATCAGGTTTGCAGTGGAGGGGCCTGAGCTGAAT…
51	GPL-051	TTGTGAACTTACGGCACAAAA	GTCATGATCTTGGGGTCCTG	(ATTT)21	239	GTTTTCTTTGTGGGAATGTTTTCAGTTAAAATTCAATTTTGTGCACACGTGTGGGCGTATTCATAGTCTCTATTCTATCAATCTTGATAAATTGCATTTTTAAAGGACTTCACTAGGTTGAGTTGTGAACTTACGGCACAAAATTTCTACAATATTCCCTGATCGTTCTTTTTTTATTCTTTTTTTTTTTTAAAGGTCTTATTTATTTATTTATTTATTTATTTATTTATTTATTTATTTATTTATTTATTTATTTATTTATTTATTTATTTATTTATTTATTTTAGCAGAAGAAGAAGCAGACTTGCTGCTGAGCAGGGAGCCCCCATGGGGCTGGATCCCAGGACCCCAAGATCATGACCTGAGCCANNNNNNNNNNNGAGTCCAACGCTTAACTGA…
52	GPL-052	GTCTGTGGTTGCCTGGATG	CTGCCTGTGTTCCCTCTCTC	(ATTT)22	215	TAGGAGTCAGAGATGTGAGACTTTCCAGAATGGTTCAACAAGTCAATGGCACGAAATGTTCAGGCATGCAAAGGTCATATTTTGCAATAGCAAGAAGGAAATAACTTGCAGCCATATAAAGGAAGTTGTCTGTGGTTGCCTGGATGACCAATTAACAGATAATCACAATATTTCAGTTTTTTTGTGTTTTTTAAGATTTTATTTATTTATTTATTTATTTATTTATTTATTTATTTATTTATTTATTTATTTATTTATTTATTTATTTATTTATTTATTTATTTATTTATTCGACAGAGAGAGAGAGAGAGAGACAGCCAGCGAGAGAGGGAACACAGGCAGGGGGAGTGGGAGAGGAAGAAGCAGGCTCTCTGTGGAGGAGCCTGATGTGGGACTCGA…
53	GPL-053	CCAGAAAATGGCTTTCATGC	TCTCTTTCTCTGCCCCACAC	(ATTT)21	210	AAGGTAATACTCTATACTACATATTTAATTTTGATCAGTATCATTTCTAACCTTTATGAACATGTGTCTGATATCCCAAAGCACAGAACCCAGAAGTGCAAGTAACATTTAATACTTAATTTATATCCATCAAAAACCAGAAAATGGCTTTCATGCAGTATATTGTAAATAAGTTTATTTTGATGCTAATTTTTTTTAAGATTTATTTATTTATTTATTTATTTATTTATTTATTTATTTATTTATTTATTTATTTATTTATTTATTTATTTATTTATTTATTTAAGAAAGAGGAATAGAGAGTGCTTGCACACAGGCACGAATGGGTGTGGGGCAGAGAAAGAGAATCTTCAAGCCGACTCCAGTTGAGCCTGGAGCCTGACATGGGGCTCCATCCCA…
54	GPL-054	TAAGCCCTTGCTGCTCTTGT	GGGTGGCTCAGTTGGTTAAG	(ATTT)20	220	TTGGCCCCATCTGCCCAGAGTAGAGCTTCCATCTGACTGCATTGGGTGAAATGGGGTGGGGGTGAGGAAGAGCACGTTGTAGCTCAAATGTTATAAGCCCTTGCTGCTCTTGTCAAGATTTAGTAGATATTCTTAAATATTTCTTCATTTGCTCCATACAGTTAGGACACTACCAAGACTATATTATTTTTAGAGAGTTTATTTATTTATTTATTTATTTATTTATTTATTTATTTATTTATTTATTTATTTATTTATTTATTTATTTATTTATTTATTTGACTGAGATCATGACCTGAGCTGATGGCTGACACTTAACCAACTGAGCCACCCAGGCACCCCCCAAAGGTTTTAAATGATTGGGTTTCTTTTTTATCATTTTCACCAGTTTCAGTTGTT…
55	GPL-055	AATCAATCAGCTGGGTCCTG	CCTCGGGCTTCTACTCAGTG	(ATTT)20	246	TATATGGATGAAAAAGTCTCAAGCATGTGTTTTCCAAAGTTAACGAACTTGTAAATCTACTACTTAAACCTGTTTATGGACTAAGCATCCCTTTACCACTTATCAGGGGATGTAATCAATCAGCTGGGTCCTGAATTGAATTTCTTGTTTGGAGATTTTTTTTTTTAAGACTTATTTATTTTATTTTTTCTAAAGATTCTATTTATTTATTTATTTATTTATTTATTTATTTATTTATTTATTTATTTATTTATTTATTTATTTATTTATTTATTTATTTAGGAGACAGAGCATGAGCAAGGGGTGGAGGGAGAGAGAGAGAATCTCAAGCAGACTCTGCACTGAGTAGAAGCCCGAGGCGGGGCTCGATCCCACAACCCTGAGATCACGACCTGAGCC…
56	GPL-056	AGTTGCCATAAGCAGGAGGA	TCAAGGGTCACCTGCTCTTC	(ATTT)22	214	AACATCCCCAAAATCTCAATGGCTATATGCAACAACAATTTATTTATTGCTCCTGCAGTGTGAGTTGCTGAGGCTCTCCTCTGAATCATCATAGTCCTAACCCCAGGACCCAGGCTGACAGGGCAGCCGCTATCTAAAACATTGCCAGTTGCCATAAGCAGGAGGAGAGAATGTGGAAAAGCATACCCTGGCTTGCTTGCATTTATTTATTTATTTATTTATTTATTTATTTATTTATTTATTTATTTATTTATTTATTTATTTATTTATTTATTTATTTATTTATTTATCGGCTTTTAAAACTGCCACATAGAAAAGGGGCACCCGGCTGGCTCAGTTGGAAGAGCAGGTGACCCTTGATCTCGGGTTGTATATTTGAGCCCCACATTAAATGTAGAG…
57	GPL-057	CCAAGGACAGCAGCAAAAAT	CACACACATTTTCCCTTCCA	(ATTT)15	200	TCAATACATCCCTGGCTCCTGTAAGCAGCTATTGACATAGTGAATCTATTTTATCTATTCTGTTAAATAGAAAACACATAAGTAGTACCCTTTAACCTAGTGTATCATTACCACCCTACAAAGGAAAAAGACATTCATTTCTTCCCAAGGACAGCAGCAAAAATTAGTAAGTAAATAAATAAAGAAGCAAGTAAGTAAATATTTATTTATTTATTTATTTATTTATTTATTTATTTATTTATTTATTTATTTATTTATTTATTCAACTCTCTATGGGGAAAGAAAGTTTAATGCTCCTATACTATGTGTCCTGGATAATAGTTATGGAAGGGAAAATGTGTGTGTCCATGTACACATGTGGATGTATAACAGTAGATCCATAGAATATAATCACAAGAC…
58	GPL-058	TTAGGGTGATGCTGGTTTCA	CCAGATGGTTTGTTTCACCA	(TCCT)21	245	ATCCTAGGGATAAATCCTACTTGATCATGGTGTATGATCCCTTGATGTGTTAGGGAATTCGATTTGTTAGACTTTTGTTGAGGATTTTTATATCTATATTCATCAAAGATATTGGCCTGTAGTTTTCTCTTGTCTCTTTATCTGGATTAGGTATTAGGGTGATGCTGGTTTCATAAAATGAGTTTGGGAATATTCCCTCTTCCTTCCTTCCTTCCTTCCTTCCTTCCTTCCTTCCTTCCTTCCTTCCTTCCTTCCTTCCTTCCTTCCTTCCTTCCTTCCTTCCTTTTTCTTTCTGTCTTTCTGTCTTTTCTTTTTTTTTTTTTTTTAGAATTTGAGAAAAGATTGGCAATTTTTTCCTAAATGTTTGGTAGAATTTACTGGTGAAACAAACCATCTGGT…
59	GPL-059	CCCCTGAGATCAAGAGTCCA	CCTGAAGAAATGTAAACCCATCA	(TCTT)12	155	TGTGTTTCCCTTATGGTTAATGATGTTGAGCATCTTTTCCTTCCTTCTTTCTACTTTTTTAAGATTTTATTTATTTATTTAAAAGATTTTATAGTGTTTTTTTTTTAAATGTAATATCTACCCCCCACATGGGGCTCGAACTCACAACCCCTGAGATCAAGAGTCCACGTTCTACTGACTGAGCCAGTCAGGTGCTCCATTCTTTCTTTCTTTCTTTCTTTCTTTCTTTCTTTCTTTCTTTCTTTCTTCCTAGCAGCCCTGAAATATCTCTCATGATTCTGATGGGTTTACATTTCTTCAGGTCATTTCTGAATCAAAGTTTCTCACTCAACTGAATTCTTCATTACCACTTTTTTTTTTTAATTGGAAAAATAATTGACATTCAATATTGTATTCATT…
60	GPL-060	TGCCGGAAAGTTCTAAGCAT	TTTCTCTCCCTCTCCCCTTC	(TCTT)12	218	AGAATTAGACGCTCGTAAGGGAAATCAACCTCAGTAGGGCTGTGGCAAGGATTAAACGAGATCATGCCGGAAAGTTCTAAGCATTTGGCAAGGGCTCAGTCAAGTTGTCTGTACCTGCTTCTGTTATGAGTTACATGTTACATGTAACACACTAGAAAATTAGGATACAATACTGAAGACTGAAGACCAATCTCGTTTTTTCTTTCTTTCTTTCTTTCTTTCTTTCTTTCTTTCTTTCTTTCTTTCTTTTTTTAGAGGTGGGGAAGGGGAGAGGGAGAGAAAGAATCTCTAGCAGGCTCCATACCCAGCGCAGAGCCCAACACAGAACTCAATCTCACAACCCGGAGATCATGACCTGAGCCTAAATCAAGAGCCAGACGCTTCATTGACTGAGCCACC…
61	GPL-061	TCACCCAACACTTACCAGGA	TGAAACCATTTTTACCTACCCAAT	(ATTT)22	246	GCATTTCTGACAATTTCCTTTGAACAGATTTCTAGGAGAATTAGCAAGGTAAAAGATTCTTTTTAAAGAACATGAATTACAAAATGAAGAACTGTTTTCAGGAACTTGGTTCTGATCTAGGCTCCCTCCAGCCACTTGGGAGATACCACTGTCACCCAACACTTACCAGGATTGAATATTAATTTTCCAACTCACTTAAAATTTATTTATTTATTTATTTATTTATTTATTTATTTATTTATTTATTTATTTATTTATTTATTTATTTATTTATTTATTTATTTATTTATGTTATGTTAGTCACCATACAGTACATCATTAGTTTTTGATGTAGTTTTCCATGATTCATTATTTATGTAAAAATTTTTTTCTAATTGGGTAGGTAAAAATGGTTTCACT…
62	GPL-062	CAGTTCTATTTGCTATGGATTTTTC	GTGGTGTGCACTGGGTGTTA	(ATTT)10	237	AGAAATGCTATTTAGAAATCACACAAATCTTTCTCACCTAAAGTTGGTGAAAAAATTCCTGTACAATGCCCTTAAATATGTTACTATATGCTAATACATACAGTTCTATTTGCTATGGATTTTTCTTTTATTTAATTGTATTTCAAATAAATAGAAAAGTATTAATTAGAGGCTCAACTAAATTCTCTAATGATATTGGTATTTATTTATTTATTTATTTATTTATTTATTTATTTATTTATATTATGTTCAGTTAACCCCTGTATAGTACAACATTAGTTTTTGATGTAGCATTCAATGATTTATTGATTACATATTAACACCCAGTGCACACCACAACAGGTGCCCTCCTTAATACCCGTCACCCTCTTACTCCTCCCCCCAACACCCTCCCTTTGA…
63	GPL-063	GGTCATTTAGGGCAGAAAGG	CAGGTCCCCTCTCATGCTT	(ATTT)21	224	AGTAGGAAAAATGTTTCTGAAACAAAACTTGACAAATATTTGTAATGAAAAGTAAATTTAAAGATTGCTATAATTGCGCTATAGAAACAATGCAAGTATTAAACAAAATATACAATCATCTCTCATTGTCTTCCTTTGGTCATTTAGGGCAGAAAGGCAATAACTTTTTTCTTTTTCTTTTTTTTAATATTTTTTAAAAGATTTATTTATTTATTTATTTATTTATTTATTTATTTATTTATTTATTTATTTATTTATTTATTTATTTATTTATTTATTTATTTAAACTACTAAGCCAACTTTACATTTTGAGTTGGTTTAGAATGTTATTAGCCACTTACAAAGCATGAGAGGGGACCTGAGCCCAAGGCAAATGCTTAACTTCCTAACGGCCCCGTT…
64	GPL-064	AAGGATGGAATTTGGAACCAT	TTCCCTCTCTCACTGGCTGT	(ATTT)20	232	NNNNNNNNNNNNNNNNNNNNNNNNNNNNNNNNNNNNNNNNNACCATATAGCCTTTTAATATTGACAGACTAAGAGTGAACATAATAAGGATGGAATTTGGAACCATATTATATGAAAAATATGAAAAAGTTAGGAAATATCCAGTATGAGAAAAATTAGACTCAGGACAGTATTCTTTTTTTTTTTTTTTAAGAATATGGATTTATTTATTTATTTATTTATTTATTTATTTATTTATTTATTTATTTATTTATTTATTTATTTATTTATTTATTTATTTATTCTACAGAGATAGAGACAGCCAGTGAGAGAGGGAACACAAGCAGGGGGAGTGGGAGAGGAAGAAGCAGGCTCATAGCAGAAGAGCCTGATGTGGGGCTCGATCCCATAACGCCGGGA…
65	GPL-065	TGCTCATCATATATCAGTGCAAAT	GTGCTTGCTCGCTCTCTCTC	(ATTT)21	225	GTACCCCCAGCCTTATTCCGATGTACTTAGGCATTCTAACAAATAAACAAAGAAACATAATTATCCTAGTTTTTTTCTTGACCTATATAGAAATTATATTTTGCTCATCATATATCAGTGCAAATTCTGATTCATAACTGAATCTTGAATTTTTGAGTATAGTGATACTAGTGTATAATCATACCAGATCAAGTCTTTTTATTTATTTATTTATTTATTTATTTATTTATTTATTTATTTATTTATTTATTTATTTATTTATTTATTTATTTATTTATTTATTTATAGATCTATTTATTTATTTGAGAGAGAGAGGGAGAGAGAGCGAGCAAGCACATGAGTGGGAGGGGCACAAGGAGGAGAGAGAATCTGAAGCATACTCCATGCTAAGTCCAGAGC…
66	GPL-066	AGAACTTGGGCAAAGCACTG	TGCTCTAGGCTATTGAATCATTG	(ATTT)20	208	CGTCTTTAGACCATTCCTGCTGTCTTTTGAACAACAACATTGAAAATCCAGAATGCCCAAAGGGCACAGTTGCCCGATTAAGCCTTTCTTTTAACACGATCTCTCGTTTGGATTTTCTTGCTGGTGTTTGGAAAGTCACTGTCCACGCCCCTGGAGTGCCGACATTAGAACTTGGGCAAAGCACTGATAGTTCTGTTTTTATTTATTTATTTATTTATTTATTTATTTATTTATTTATTTATTTATTTATTTATTTATTTATTTATTTATTTATTTATTTATATTTATATTTTTAATTTTTTTATTATGTTAGTCACCATATAGTACATCATTCGTTTTTGATGTAGTCTTCAATGATTCAATAGCCTAGAGCAGATTTTTAAAAAATTAATAGTGTAG…
67	GPL-067	TGCTTGTGTTCCCTTTCTCA	GATCCCTTCCCCTCATAAAAA	(ATTT)22	249	TTCAGCTCAGGTCATGATCCCAAGGTCCTGGGATTGAGCGAGCCCCGTGCTGGGCTCCCTGCTCAGGGGGAAGCCTGCTTCTCCCTCTCCCTCTGCTTGTGTTCCCTTTCTCACTGTGTCTCTCTCTGTCAAATAGGTAAAATCTTTAAAATAAATAAATAAATAAATAAATAAATAAATAAATAAATAGTATGTTTTTTATTTATTTATTTATTTATTTATTTATTTATTTATTTATTTATTTATTTATTTATTTATTTATTTATTTATTTATTTATTTATTTATTTAGTAAAAATAGGTCTTCGGTTTAATCAAAAGCTTTTTTATGAGGGGAAGGGATCTACTTATAAAAATGATTGGTTTTTTCCTTTCCTTTCAGCTCCTTAATGTTGAACCAT…
68	GPL-068	GTTCTGGATGGGAGCTTGAA	CCCCAGCTTTGTTTTTCCTT	(ATTT)20	187	TGGCACCATCCGGAAAAGGGAGGTCCCACAACTGTCTGGGGTGATCGTGCTGGATCCTAGCCTCTTGTTTAGGATGGTGTTTCTCAAAGTTTGATGTGCACCCAAAGAGCTGGGTGTGTTGTTGAAATGCAGTCTCGGATTCATTAGTTCTGGATGGGAGCTTGAAATTATGCTGTACTTTTTCTTTTTTAAAAGGTTTTATTTATTTATTTATTTATTTATTTATTTATTTATTTATTTATTTATTTATTTATTTATTTATTTATTTATTTATTTATTTANAAAGGCCCAGAATCTCCAAGGAACTGTTGAAAAGGAAAAACAAAGCTGGGGGCATCACAATGCCGGATTTCGAGCTGTACTACAAAGCTGTGATCACAAAGACAGCATGGTACTGGC…
69	GPL-069	AGTCGCGTGCTCTACCAACT	GCTATGCTGCCTTCCAACAT	(ATTT)21	221	GGGAATGTTGCTGAGAGAACATCTCCATACCAGGTAAAATATAGTTGATTATTCGAGGCATTTTATTTTTTATTTTTTTTAAAGATTTTATTTTTAAGTAATCTCCACATCCAGTGTGGGGGTCGAACTCACCACCCCGAGACCAAGAGTCGCGTGCTCTACCAACTGAGCTGGCCAGGTGCCCCTATTTGAGGCATTTTATTTATTTATTTATTTATTTATTTATTTATTTATTTATTTATTTATTTATTTATTTATTTATTTATTTATTTATTTATTTATTTATGCATTTTAAATTTGAAACTATGATTCAGATTATTTATTGCAACAAAAATTCTCATATAGTGGGCGTTAAACATTTTTGTCTAATGTTGGAAGGCAGCATAGCACAGAGAAAGT…
70	GPL-070	GCTGTGATGGCAGAATTGAA	GTTTTCTAACGCGGGAGTCA	(ATTT)20	226	TGTATTAATAGGGGCCAGTAAAGCCGCAGCCTACAGACTGCTAATTGCAGTGCAGCCACGCCTTTTAATTTATATATAGTCTGTGTCTGCTTCCGTGCTGTGATGGCAGAATTGAATAGTTGCATCAGAGACTGTATTTCCCACAAACCTAAAATGTTAAAATATTTACTATTTGGTCTTTTTTCTTTTTGTAAGATTTTATTTATTTATTTATTTATTTATTTATTTATTTATTTATTTATTTATTTATTTATTTATTTATTTATTTATTTATTTATTTATGGTCTTTTAAAAAAGTTTGCTGACTCCCGCGTTAGAAAACTACAGATAATTTTAAAGATTCAGAAATTAATTTTTCAAACTCAGTATAAGTCTATGTAAGCTCTTTAGGCATTCACT…
71	GPL-071	TGGGGGTACACCTAGGACAA	CAGTGGGGAGTCTGCTCCT	(ATTT)12	177	GAAACCAAACAAGGGGAGACCTAACAACCGCCCCAGCTTACTGCCTTGAGAAAGTTTCCAGGACATAGTGCAGGGAGGGAGTGAGACATGTCGATAATGGTGGTGCTTTCATGGGGGTACACCTAGGACAAAATTATCAAACTGTATACTTTTTTGCAGTTTTACTGTGTGTCTGGTTTTGTTTTTTTTTTTAAGATTTTATTTATTTATTTATTTATTTATTTATTTATTTATTTATTTATTTATTTAATAGGGGGACCGGCAGTGGGAGGAGCAGACTCCCCACTGAGCCGAGAGCCCAATGCGGGGCTCGATCCCAGGACCCCGGGATCATGACCTGAGCCGAAGGCGGCCGCTTCACCAAATGAGCCACCCCGGCGCCCCTACTGTGTGTCAGTT…
72	GPL-072	GGTCTCCATCCTGCATTCAT	CCACATTGGGCATAGAGCTT	9ATTT)11	247	GAAACCAAACAAGGGGAGACCTAACAACCGCCCCAGCTTACTGCCTTGAGAAAGTTTCCAGGACATAGTGCAGGGAGGGAGTGAGACATGTCGATAATGGTGGTGCTTTCATGGGGGTACACCTAGGACAAAATTATCAAACTGTATACTTTTTTGCAGTTTTACTGTGTGTCTGGTTTTGTTTTTTTTTTTAAGATTTTATTTATTTATTTATTTATTTATTTATTTATTTATTTATTTATTTATTTAATAGGGGGACCGGCAGTGGGAGGAGCAGACTCCCCACTGAGCCGAGAGCCCAATGCGGGGCTCGATCCCAGGACCCCGGGATCATGACCTGAGCCGAAGGCGGCCGCTTCACCAAATGAGCCACCCCGGCGCCCCTACTGTGTGTCAGTT…
73	GPL-073	GGGATTTCCTCCTTCTTTCC	GGACTGTGTAGCTGGCTGGT	(ATTT)20	222	ACCCAGCCTTCTATACTCTTATTTTGTGAGGCCAGAGCTGGGACCATGGAAACCACATTTCTGCTTGTCAGTTTTTCTCTGTTAGGTGCTTCTCATAGGAAGTGTCAGAGAGAGACTTAAAGTCTGGAAGAGGAGAGGGATTTCCTCCTTCTTTCCTATTGGTTTCTTGTCCTTTTTTTTTCCTCCTTTTTCAAGATTTTATTTATTTATTTATTTATTTATTTATTTATTTATTTATTTATTTATTTATTTATTTATTTATTTATTTATTTATTTATTTATATGGTACCCTTGCCTCACTTATTCATCCTGGTTGTGTCACTTTTCTCTAGGAGCAGACCAGCCAGCTACACAGTCCTGTTTATAGTCACAGTTTATTTAACACTTGTGGAACCAGCT…
74	GPL-074	CAGGTCCCAAGAAACTGTCC	GGTCATGATCTCAGGGTCGT	(ATTT)22	199	TTCACTGCAAGGAGACTTCTTAACAACATGTACGTGATTATCCTAAAATATAAAATATTGAGTTAGAACAATAAAAATAGCTAACATTGAGGGCTTATCAGGTCCCAAGAAACTGTCCTATGCTCTTTATATGCCTTTTTATTTATTTATTTATTTATTTATTTATTTATTTATTTATTTATTTATTTATTTATTTATTTATTTATTTATTTATTTATTTATTTATTTATTAAGCAGGCTCCAAGCCCAGAGCTGAGCCTCACGTGGGCACTGTCTCACGACCCTGAGATCATGACCTGAGCCAAAATCAAGAGTCGGATGTTTAACCAAGTGAACCCCCCACATGCCCCTCTTTACATGCATTATAACTTAGTCTTCAT
75	GPL-075	CCACTGACTGTTCGTTGGAA	TGGGCTCACACTCTCTTTCA	(ATTT)20	223	TAATCAGGGAGCAGGAGGAAAGATTTCCACAATCAGCTTTTGAAGTGGCTTTGGAAGTGACATGGCTCTGCGTGGCTCCAAGTTCAGGCCACTGACTGTTCGTTGGAATCAGTGTGAAGACATGTCTCAGATGCCTCGTCCAGGGCCCAGGCAGGACCCAGTGGACCGGACCCACCCAGAGGACATCCAGGAATTGTTTTATTTATTTATTTATTTATTTATTTATTTATTTATTTATTTATTTATTTATTTATTTATTTATTTATTTATTTATTTATTTTAGAGAGCGAATGAAAGAGAGTGTGAGCCCAGAGTTGGGGGGGGAGGACCAGCATGAGGGGGGGAGAATCTCAAGCAGACTCCCTGCTGAGCGCAGAGCCTGACATGAGGCTTGATCTC…
76	GPL-076	TTGGAAATGCAAATCAAAACC	AGGTGTGTGTGGGGATGTCT	(ATTT)13	216	GAAATCATATATCCGATGAGAGATTAATATCCAGAATATATAAAGAACTTGTATAATTCAATGAGAACAACAAAAAGCCAAATAACCCAACACAAATAACCAATAACATGTGAAAATTCCTCAACATTACTACTCATTGGAAATGCAAATCAAAACCACAATAATATAACACCTTATCCCAACTAGGATAATCACTTTTTATTTATTTATTTATTTATTTATTTATTTATTTATTTATTTATTTATTTATTTATTCTAATGATTCATAACTTGCATATAACACCTTGTGTTCATTACAACAAGTGCCCTCCTTAATGCCCATCACCAATTTAAGACATCCCCACACACACCTCCCCTCCACAACCCTTAGTTTGTGCCTTATGGTTACGAGTCTCTTAA…
77	GPL-077	CCACTTTGCATTTCCATTAGC	TGAGCACTGGGTGCTGTATG	(ATTT)20	250	GCTCATAGCCGAGGAGCCTGATGTGGGGCTCGATCCCATAACAGTGGGATCACGCCCTGAGCCCAAGGCAGACGCTTAACCGCTGTGCCACCCAGGCACCCCCCAAACTCTTTCAAAGCAGCTGTACCACTTTGCATTTCCATTAGCAATATATGAGAGTTCCTATAGCTCCATATTCTTACTAGCATTTAGTTTTTGTTATTTATTTATTTATTTATTTATTTATTTATTTATTTATTTATTTATTTATTTATTTATTTATTTATTTATTTATTTATTTCAAGTTTTTATTTAAATTCCAGTTAACGTACATGCAATATTAGTTTCAGGTGTAGAATTTAGTGATTCGTCACCTACATACAGCACCCAGTGCTCACCACAACAGATGCCCTCCTTAAT…
78	GPL-078	TGCTGGTGAATTTGGAGAGA	TTTTTCACCCTCTCCCTCTG	(ATTT)20	169	AATAAGCCAGAAGGATGCTGAAGAAAAGTGGGCAGAGATGTAGCAGGAAAACTAAAAAAGGAAGGCTATTTAAGAAGAGGTAGTGGTTAACAGCGTGTCTCAGGGGTCAAGTAAGACGAAGACTGAAAAGTACACACTGAGTATGGCAATAAGTTAGTTGCTGGTGAATTTGGAGAGAGTAATTTTATCTTTGTTATTTTATTTATTTATTTATTTATTTATTTATTTATTTATTTATTTATTTATTTATTTATTTATTTATTTATTTATTTATTTATTTATTAGTGAGCACATGGTAGGGGAGGGGCAGAGGGAGAGGGTGAAAAAGAATCTCAAGCAGACTCTCTGCTGAGTACGGAGCCCACACAGGACTTGATCTCAGGATTCTGAGATCATGAC…
79	GPL-079	AATATGCCATGTCCCGTGTT	CAGTATTGGGCTCCCTGTTC	(ATTT)21	223	TCTCTTAAGCCAACTTGTAGTGTGTTTTTAATCCAGTCTTTCAAAAAATTGAATGAAGGTACCTTTTGCCTGACTCGCATGGAATTATACTCCCTGTACTGCATTCCCGTACACCGAAGAGTCACATACTAACCCATCACCAATCATTTGTGTCCTTATAATATGCCATGTCCCGTGTTATATGTTTAACAGGTTTGTTTATTTATTTATTTATTTATTTATTTATTTATTTATTTATTTATTTATTTATTTATTTATTTATTTATTTATTTATTTATTTTATTTGATAGACAGAGTTTAAGAGAGTGCACGAGGCGGGGGAAGGGCAGAGAGAGAGGGAGAAACAGCCACTCCGCTGAGCTGAACAGGGAGCCCAATACTGGGCTCCATTCCCAGACC…
80	GPL-080	TTCAGCTCTTTGCCATTCTTT	TGTCTTCCTCTGCCATTTCC	(ATTT)21	190	ACGTAAACCAGAACCAAGAGTCAGACACTTAACTGACTGCACCACCCAGACACTCCCATCATAATCTATCTTAAAACATTACATCACTAAAACACGACTTGAAAACCTTATAACAATATCATCTATTTCAGCTCTTTGCCATTCTTTAAGTTATAGATCCCATAATAGACTGTGATCACTTTTGCTCTAGACAGTATTTTATTTATTTATTTATTTATTTATTTATTTATTTATTTATTTATTTATTTATTTATTTATTTATTTATTTATTTATTTATTTATTTATAGCAAGCGGGGGAAATGGCAGAGGAAGACAGAATCCTGAAAGAGACTCCCCACTGAGTGTGGAGCTTGACCCAGGGCTCCATCCCAGGACTCTGAGATTATGACCTAAACTGA…
81	gpy-01	TCCTGGCTGTTGCAATATGT	AGAACAAACCCACCCCTTCT	(AAAC)18	194	AGGATTTTATGAAAATGGTTTACTGAAGGTAGACTCTGGCTGTCCTTTAGAAAATTATACTTTTAAATTGCTTGTTGCAAGACTTGGAGTTTTATAGAAAGATTCATAAAGTTAAAATCCTGGCTGTTGCAATATGTGTGTGTGTTTGGGGTATGTTGCCAGGGAAGGCAAGCTGCTGGGCTGTTTCTATGTTTGAGACAAACAAACAAACAAACAAACAAACAAACAAACAAACAAACAAACAAACAAACAAACAAACAAACAAACAAACACCATTTATGCTGGTATTCTAGAAGGGGTGGGTTTGTTCTTTTCTGGTGGTAGGATATAGCCTGCTCCTTTGGCATACTGTGTCTAGTGGATTATGTTGTAGACATTTGCTTACTCTTTTTTTTGTGT…
82	gpy-02	TACCATGAACTGCCCATCAA	TGGGACTGGGAATTGAAAAA	(AAAC)15	246	TATAAATCTCTTCTTTTCTTAAACTCTAACACTTCCTGGACTTTTCTCTCAAACTAACTTAGTCTTCCTTACTCTTTACCCATTTTTAAGAATCCTGTTTTTAAAATATAAATTTATCTGGTCTTTCTGTCTTGATAATTTTACTCTTCACCCATTACCATGAACTGCCCATCAAACTTGAGATATATGTAGGTAGATTAAACAAACAAACAAACAAACAAACAAACAAACAAACAAACAAACAAACAAACAAACAAACAAAAAAACACTCTTAGAATGGTCCCAGTGTGAAAAACTAAATATATGCTAGCAATTTTTCATTTTGTGCAAGTCACAGAATGAATGAAGAATGAACAAATTTACTATATACCTTTTACTTTTTTTTTCAATTCCCAGTCC…
83	gpy-03	GTGGCCCCTCATTTCTCTTT	TTCCTCAAAACCCGAAGTTG	(AACC)18	238	CGGAGCCCAACTGCGGGCTTCATCGCACCACCCTGACATCATGACCGGAGCCTTCATCCGCAGTCAGAGGCTGAACGGCCTGAGTCAGCACGTGGCCCCTCATTTCTCTTTTTCTTCTCAGGAACAACTCGAGGACTTCAGTCAGAACCTTCAAGAACAGGTTCGTATACTCCTACCTTGCTTCTGACTTAAAACAACAAACCAACCAACCAACCAACCAACCAACCAACCAACCAACCAACCAACCAACCAACCAACCAACCAACCAACCAAGACCAAAACACAACGTCTGTCACTGAGAGTTATCTGCAACTTCGGGTTTTGAGGAAGGAAGTGACATGAGAGTAGGGCTTTTGAGAAAACATGGTAAACAAGGAATTGACTGGCCTTTTCCCACCC…
84	gpy-04	TTCTCAGGAACAACTCGAGGA	CAAAACCCGAAGTTGCAGAT	(AACC)10	182	CGGAGCCCAACTGTGGGCTTCATCGCACCACCCTGACATCATGACCGGAGCCTTCATCCGCAGTCAGAGGCTGAACGGCCTGAGTCAGCACGTGGCCCCTCATTTCTCTTTTTCTTCTCAGGAACAACTCGAGGACTTCAGTCAGAACCTTCAAGAACAGGTTCGTATACTCCTACCTTGCTTCTGACTTAAAACAACAAACCAACCAACCAACCAACCAACCAACCAACCAACCAACCAACAAAGACCAAAACACAACGTCTGTCACTGAGAGTTATCTGCAACTTCGGGTTTTGAGGAAGGAAGTGACATGAGAGTAGGGCTTTTGAGAAAACATGGTAAACAAGGAATTGACTGGCCTTTTCCCACCCGCGGAGCTCAAACTCTACCACAAAAGAC…
85	gpy-05	CTCGGGAGCTTTGTACCATC	CAGAGAGCCCAAACCTCAAC	(AACT)16	228	AAAAAACACTAAGGGAACATTTGTGCACTGTTGGTGGGACTGTTAACTGGTCCAGTCATTTTGGAGAACAGTATGGAGGTTCTTCAAAAAATTAAAAATAGGCGCAATCCTCTTGGGTCCCCTTCCTCCTCGGGAGCTTTGTACCATCACTTTGCTATTGCTTAATAAACCTTGTTTTGCTGCCCACCAAAAAATTTTTAACTAACTAACTAACTAACTAACTAACTAACTAACTAACTAACTAACTAACTAACTAACTAACTAATGCCTGGGTGGCTCAGTTGGTTAAGCATCTGCCTTTGGTTCAGGCCTGAGCTCTCTGCTCATCTGCCTTTGGTTGAGGTTTGGGCTCTCTGCTCAGCCAGGAGCCTCCTCCTCCCACTCCCTCTGCCTGCCAAT…
86	gpy-06	GCTTCTTCCTCTCCCACTCC	CTAAGCAGCCTCATCCTTGG	(AACT)18	185	GCAAATGTATTCAAACACCCAACTGTTTTTTTTTTTTTTAATATCCTAAAGAGGGGGTGCCTGGGTGGCTCAGTCGTTAAGCATCTGCCTTTGGCTCAGGGCATGATCCCGGGGTCCAGGGATCGGGCCCCACATCGGGCTCCTCCACTGGGAGCCTGCTTCTTCCTCTCCCACTCCCCCTGCTTGTGTTCCCTCTCTTAACTAACTAACTAACTAACTAACTAACTAACTAACTAACTAACTAACTAACTAACTAACTAACTAACTAACTAACCTAAAGAGAATAGCAAGACAACTTAGGATGGTACTTTAAGAATCCTGGCCAAGGATGAGGCTGCTTAGACCTGGGTGTTCATGGTGGAGAGAGTCAATGGTCAGATTCTGGACGTATTATTGCTA…
87	gpy-07	TCACAGACCTGTACCCCTGA	ATAAGCAGCCCACACAAGGA	(ACAT)15	219	GGAGATAAACCATAAGCGACTCTTAACCTCAGGAAACAAACAGAGGGTTGCTGGAGGGGAGAGGGGTGGAGGGATGGAGTGGCTGGGTGATGGACATTGGGGAGGGTATGTGATATGGTGAGTGCTGTGAATTGTGTAAGACTGATGAATCACAGACCTGTACCCCTGAAACAAATAATGCATGATATGTTAATTTAATACATACATACATACATACATACATACATACATACATACATACATACATACATACATACATACACAAACATTGGTAGCGCTGAGAGAGATGAATCAACAAATGACAAAAACATTACAATTTATTTTTGATTGCATACGATAAATTATATCTCCTTGTGTGGGCTGCTTATCTTTTATGATTCACAATCTTTAGGTACAATA…
88	gpy-08	GTGAGTTCAAGCCCCACATT	TGGATGACGCAGTCGTTAAG	(ACAT)14	208	AAAAAATAAAATAAAATACTTGATAAGAGAAAGTTTGATTAGATGTTACTATAATGTTAAAAGCTTCCTTACAAGGTCTTTTAACATTACATTGTCAATGACAGAAAAGAAGAGCTGTGAGATTTAAAGAATAATCACACCAGCGGCTCCTGTGAGTTCAAGCCCCACATTGGGAGTATAGATTACAAAATAAATACACACATACATACATACATACATACATACATACATACATACATACATACATACATACATAAACTTTCAGGCTCCTAGTGAAGGAGCCTGATGTGGGGCTCGATCCTGGAAAGCCAGGATCATGCCCTGAGCCAAAGGCAGACACTTAACGACTGCGTCATCCAGGCGCCCCTGAAGCTGAATTTTCTAAATTCTGTTAAATAG…
89	gpy-09	ATGGGAAAAGCCCAGATACC	CCATCCATGTTGTTGCAAAT	(ACAT)11	159	TCACTTAGGAAACAACAGATGTTGGTGAGGTATATTGTTATAAAATGCTATAAAAGCACAATAGCCAAACTATGGGAAAAGCCCAGATACCCATCGACAGATGAAGGGATAAAGAAAATACACATACATACATACATACATACATACATACATACATACATACATACGCACAAAGGAATACTACTCAGCCATCAAAAAGTGAAATCTTGCATTTGCAACAACATGGATGGAACTAGAGGGTATTATGCTAAGCGAAATAAGTCAATCAGAGAAAGACAATTATCATATGATTTCACTCA
90	gpy-10	GTGAGTTCAAGCCCCATGTT	ACCATTACAGTGGGGGTCAG	(ACAT)14	232	AGCTGTACACTTAAAATGATTAGATAATAAATTTCAGGTTATGTGTTTTTTCCACAATTAAAAATGTTTTAGTAAAAACTGCAAATGATGGGGCACCTGGCTGGCTCAGTTGGTGAAGCATGTGACTTTGATCTCGAGGTTGTGAGTTCAAGCCCCATGTTGGGTGTAGAGATTACTTAAAAGTAAAACCCTTAAAAATACATACATACATACATACATACATACATACATACATACATACATACATACATACATACAAACTACAAATGTTTTTAAAAATCCAGTCATATATGTTTGAAAAGTGTTATGGACAGAATGTTTGTGTCCCCTCAAAATTTATATATACCAAAGCCCTGACCCCCACTGTAATGGTATTTGGAGATGGGGTCTTTGGGAGGT…
91	gpy-11	ATCCCCCTTAGGATTCATGG	AGCTACCAGGGAAAGGCACT	(TCCC)13	186	ACCTTACCACCCCGTTTCTCGTTCCCAACTCCTCACTGCCCCACCCCTGACCTAGACACACTCTAGCACACGCTGTCCTACCCACTCATCCAGTCTCGATTTTCAGCATGGGACCGGCTGCCTTCCCTGTAACCCACTATCCCCCTTAGGATTCATGGATTTTTCACAGGCTCTTCCTTCCTGCTGATGCCAATCCTTGTCCCTCCCTCCCTCCCTCCCTCCCTCCCTCCCTCCCTCCCTCTCTCCCTCCCTCCCTTCCCTCCTAGCTTTGCTTCGAACTCTCTTCTGCAAACAGGCCCCAGCTAGTGCCTTTCCCTGGTAGCTTCTCAGCACCAAATAACACAGAGGGCCTCTCCTGACTTGGCAGCCATGTTTCACTACAAAGGCAGAGCCCTCTAA…
92	gpy-12	TGAGGTTTTAATGTCCCAATCTT	GTGAGTTCAAGCCCCACATT	(TGTA)20	235	TTATTCAAATTCTTTGAACAGTTCAGGTATAGCCCTGAATATATACATAAAAAAAAAAAAGTACTCCTATGTTTTATTCTACTACTTGAGTGAGGTTTTAATGTCCCAATCTTTAACCTATCAGGCATCTTTTTTTTTTTTATGAGTTGGAACTCTAACTTTGTGTTTAATATTTATTACTATTATTTTTTACAGTTTATGTATGTATGTATGTATGTATGTATGTATGTATGTATGTATGTATGTATGTATGTATGTATGTATGTATGTATGTATGTATTTACTTTTAAGTAATCTCTATACCCAATGTGGGGCTTGAACTCACAACCCCAAGAGCAAGTGTTGCATGCTCTACTGACTGAGCCAGCCAGGTACCCCTATTATGATTGTTTTTTACAG…
93	gpy-13	CTTTGGTGGCCAAGAGAAAG	AAGCGTCCATGTTCCAGAGT	(TTAG)10	196	TCTATTCTCAGTAGCTAAATCTAAGAGACACAGGAGTTATATAGGAGTCACAGATTCCACAACATAATGCCTTGTAACACAGAGGCAGAACTTTGGTGGCCAAGAGAAAGTGTTTTTCACATTTTTATAAAGAGGAGAGTGTTTCACAAAGGACAAATTTCTCACAAATATTTCTACACAAAACCACACATATTTTCAGTTAGTTAGTTAGTTAGTTAGTTAGTTAGTTAGTTAGTTAGCTCCTCAATGGAAGCCTAACAAAGAACACTCTGGAACATGGACGCTTAGTGAGCATTAACATTCTATTTGTATTTCATTATTTGAGGCTCCAAATATGCCTTCGCTCCGTGGTTCCCATATATAGAAGATAGTCCCTGATTTCCCAAGTGAAACAGCCAA…
94	gpy-14	CCCCAGGACTGGTTCAGAG	AACAATATGGTCCGGTGTGC	(TTCC)10	150	TGACAAATATTATAATGAAATGAATGAAGGAATGAGTAAATTATCACGGCTTTAGCTTCCTTTCTCAGAAATTCACTTTACTTTCCTCTGCTTCATAAGTTTTAACTCTTACTTAATTCTTTCATCAGTTAATAACACATACATTTTGTTTCCTCTCCCCCCAGGACTGGTTCAGAGCAGAACATTTTCTACAGAGGCCTTCCTTCCTTCCTTCCTTCCTTCCTTCCTTCCTTCCTTCCTCCTCCCCACTCCGGTTCCTCCTTCTACTTTTTATTTTTCCAAAGAAGAGCACACCGGACCATATTGTTTTAAAAGAGTTCCTTAACTATTATAGGGTATAAGAAAGAGTATGACAAGGACAGTGACAATATTACAAAATATATAAAAAATAAACAATGC…
95	gpy-15	AGAAAGTTACTGGCAGCCACA	AGGGTCCTGGGATCGAGT	(TTCC)13	152	AAATAAATGGATTAAGATTTTAAAAGGAAACATTCAATTAAGGTGGGACTGTTATTAAGTGGAAACTTTTAAACTTTTTTAAAAATGTCAGAATGCTAACATACAATTTCTAAAACCATTGTGCTATTTCCTCTATAAAAACGATTCTTACCTTATACTATTGATCAGAAAGTTACTGGCAGCCACACTCCCACCTTTCTTCCTTCCTTCCTTCCTTCCTTCCTTCCTTCCTTCCTTCCTTCCTTCCTTCCTGGTAGAGGGAGAAGCAGAACCCCCACTGAGCCGGGATCCCAAAGTGGGACTCGATCCCAGGACCCTGAGATCATGACCCAAGCTGAAGCTCAACCAACTGAGCCACCCAGGTGTCCACACTCCCACCTTTCAAAATGTTATACCTGA…
96	gpy-16	CCCATCTAGGGCTCAGTCAG	GGTTGCAGACAGTGCAAAAA	(TTCC)20	222	CCCTGCTCTTGCACGTGCCCCCCCCCCCCCCCCCCCCCCCCCCCCCCCCCCCCCTCTCTCTCTCTCTCAAATGAATCAATAAAAAAATCCTAAAAAGAAAGAAAGAAAGAAAGGTAGACAAGCCCCATCTAGGGCTCAGTCAGTATTTGCATTTGAACAAGATCCTTCAGTCCCTGCCTGACCCTCAGGCTGTCATTTCTTCCTTCCTTCCTTCCTTCCTTCCTTCCTTCCTTCCTTCCTTCCTTCCTTCCTTCCTTCCTTCCTTCCTTCCTTCCTTCCTTACGACTGAGCCGCCCAGGTTCCCCCAGGCTGTCATTTCTTGAGTTTTTTGCACTGTCTGCAACCCTGTGGCTCAAAGGGGGCCCAACAAACTCATTAGTCCACTCCCCAGCTCCGGAC…
97	gpy-17	ACAGCGGCAATAGGAAACTG	CCGTGTGGGGTGTAGAGATT	(TTCC)11	240	TAGATTCTCCTCCAGAGCCTCCAGAAGAAACAGCCCTACTGACACCCTGATTCCAGCCCAGTGAAATCCCTATTTCAGACTTCTGAACTCCAGAAGTGTAAGATAATAAATGTGAGTTGTTCCAAGTCACTAAGTTTGTGGTAATTTGTTACAGCGGCAATAGGAAACTGATACAGGGCTCTGAAGGCATCTTTTTTCTTTCCTTCCTTCCTTCCTTCCTTCCTTCCTTCCTTCCTTCCTTCCTGCCTTCTTTTCTTTCTTTTTTTTTTTTTTTGTATTTTCTTTGTCTTTAACCCTAACTGGTAGTGCTTCTTCTGATAAAATTACCTTAAGGCTTTTTTTTTTTTTAAGTGTATGTATGTATGTGTGTAATCTCTACACCCCACACGGAGCTCGAAC…
98	gpy-18	TGTCTGAGGGGTGAAGTGTG	TGTGGATCGATGGTACGAAA	(TTGC)15	245	ATTTTTTTTCCATGGATCATGCCTCTGGTGTCAAGTCTTAAACTCTCTTTGCCTGGCCCTAGTTCCTCAATTTTTCTCTTAGAGTTCCCCCCCCCCCACCGGTGTGTTCCAGTTTTATGTTTCCCATGTCAGTGTGTGATCCGTTTTGAGTTCACATTTGTCTGAGGGGTGAAGTGTGGCTGTTTAGGTCAAAGCTTGTTTGCTTGCTTGCTTGCTTGCTTGCTTGCTTGCTTGCTTGCTTGCTTGCTTGCTTGCTTGCTTTCCTTCTTTCTTTCATTAATCCTCTGATGTCATGGGGAAGTGGGTCATCCTTCCTCCTTCGAGTGGCCTTTGAGAATTTGTCAAACTTCTGCTGGGCTTGGGCATATCTGTTTGGGTATCTGTTTCGTACCATCGATC…
99	gpy-19	TTCCCAACACCACTTGTTGA	ACACACAGATCCGTGGAACA	(TTTG)10	173	AAGATGTTTCTATGGGTGAGCACAAAGAAGTCATTGCCTTTGCTCCTTTCTAGCATTTTGATGGATTCTTGTCTCACATTTAGGTATTCCATCCATTTTGAGTTTATCATTGTGTATGGTCTATGACAATGGTCCAGTTTCATTCTTCTGCATGTGGCCGTCCAATTTTCCCAACACCACTTGTTGAAGACACTGTTTTTTTGTTTGTTTGTTTGTTTGTTTGTTTGTTTGTTTGTTTGTTTCCCATTGGATATTCTCACCTGCTTCATTGAAGATTAGTTGAACATAAAGTTGAGGGTCCATTTCTGGGTTCTCCATTCTGTTCCACGGATCTGTGTGTCTGTTTTTATGTGAGTACTGTACTGTGTTGATGATTACAGCTTTGTAATACAGCTTGAA…
100	gpy-20	GCAGGCACTCAAGAGGTGTT	CCTTGTGCTAAACACAGGTGA	(TTTG)16	197	GTCACAAGCAATCTGCCCCAGAGTCCCTGCTCTTCATCACTCGGCTTTACTGCCTCTACATCATACCCACTGGAAAAGTAGGTGCAATTGTACTTGGTCAGTTCCCATCTTATTTCCCATGGCAGGCACTCAAGAGGTGTTTAGAAATATTTATTGAATGAGTAAATATATGCTATTAGAATCTCCAGGGCAGCTCTTTTTTGTTTGTTTGTTTGTTTGTTTGTTTGTTTGTTTGTTTGTTTGTTTGTTTGTTTGTTTGTTTGTTTTAACTTTAGTTCCATGGGAATATACACATCTTCACCTGTGTTTAGCACAAGGATCACAGTAACCTTAGGTCAGTATGTCAATATGAACTTACCATCCAATCTTCTCTCTTCTCATCCCAACCTTCACCAAAGG…
101	gpz-001	TCAGGGAACGTGACATCAAA	AAACCTTGCTGCTGCTTTGT	(AAAG)10	209	AGAAGCGGAGCCTGAGGATGGGACTGAACTGCTGTGATCTCATGACCAGACTTGAACAGGTGAGGAGTTCCTTCTCGTGGATGAGCAAAGTGGGGAACTTATTGCAATGAGCCCTGGGTGTTAGACGCAAACAATGAATCAGGGAACGTGACATCAAACGCTAATGTTGACCAACACAACATAATTTTTAAAAAAGCCAAAAGAAAGAAAGAAAGAAAGAAAGAAAGAAAGAAAGAAAGAGTTCTTGAGAAGGACTCCACTCCCAGTGAAGATGCTGTGAAGATTGTTGAAACGATGACAAAAGATTGAGAGTATGACATAAACTTGACAAAGCAGCAGCAAGGTTTGAGGGGACTGACTCCAATATTCCAAAGAAGTTCTAGAACAGATAAAATGCTA…
102	gpz-002	GCTTGTGTTCCCTCTCTCGT	TGGGCCCTACCCTAGAGATT	(AAAG)10	163	ATTTGTTAGAAATGCAGAATTTCAGGGGCGTCTGGGTGGCTCAGTCATTAAGCCCTGCCTTCAGCTCAGGGCATGATCCCGGCATTTTGGGATCGAGCCCCACATCAGGCTCCTCCGCTGGGAGCCTGCTTCTTCCTCTCCCGCTCCCCCTGCTTGTGTTCCCTCTCTCGTTGACTGTCTCTCTTTGTCAAATAAATAGAAAGAAAGAAAGAAAGAAAGAAAGAAAGAAAGAAAGAAAGGGAGAGAGAAAAGAAATGCAGAATTTCAGCCCCTGGCCCAGATCTGTGGAGTGAGAATCTCTAGGGTAGGGCCCAGAAATTTGTGTTTTAACAAGATCTCTGGGTGATTTTATGGGCACTAACATTTGAAAACCACTAACATATGTCACCTCATTCAACT…
103	gpz-003	TCATTGCATGGCCTTATTTG	TGCGTTTGCGGTTAATGATA	(AAAG)13	168	ACAAGAAAAGACCTTCAGTCTACAAATAACCTTCACTGAAGTAAGACATGTAAGTGGGTTTCTTTATGAAAGATAGATTTTACGGCCGAATAAAAAACAACTGTAGTTAAAAAGTGTCATTGCATGGCCTTATTTGAAGATTTTTCCTTCAAGGAACTTTAATGTTTGTTATTGAAACTACTAATAGGAACCCCCCCCAAAAGAAAGAAAGAAAGAAAGAAAGAAAGAAAGAAAGAAAGAAAGAAAGAAAGAATTAAATTACTTTATCATTAACCGCAAACGCAACAGGAAGGGTTGATCAGCTCTGTATTTTATCATTCTGAAGCGTTCAGCCTTTAAAATATTTAAGCATCCACATTAGTTCTTGTCAAACTAGCACAGAGCAGTGCATAATATGAC…
104	gpz-004	GAACCTGGGAGTTTGGGTTT	GGGAAAAGGCAAACTAGGAAA	(AAAG)10	244	GCACATCTTCATCATTTCCCCATCTGTATTAGGAATTTGACCTGGCACCAATGAAGTGAAAGTCTGTTAAAGCCTAATTTCTTTCTTTGCTCTTTTCCAAAATCAGTCTCCTGTTGTCTAGCTGGGAACCTGGGAGTTTGGGTTTTGACTCAATATTGTGGAGGCTGAACTCATAACAGGGATTTCCCCCTGACTGAAGAAAGAAAGAAAGAAAGAAAGAAAGAAAGAAAGAAAGAAAGACAGACAGACGTTGTTCAAACTGATGGACAACCAAAATTATGAGTGCAGATGTTCATTGCATAGAGTTAGGATCTTAATCATTTTTCTGCTACATATTTTGAAAATACTTTTCCTAGTTTGCCTTTTCCCTTTTATTATATTCATTTGTTGGTTTTGGCT…
105	gpz-005	ATCTGGAAGAAAGGGCAATG	TCTCCTTCTGGGACCCCTAT	(AAAG)12	183	TAACACTGAAGAAAAGAGTAGAACTTGGTGAGAACTTCAACAAAGAGATAGAAGATATTTAAAAGAACCAATCAGTTGAAGAACACAATAACTGAAATAAAAAATATACTAGAGGGAATCAATAGATTGAAGGATACAGGAGAATAGATCAGCAATCTGGAAGAAAGGGCAATGGAAAGAATCTAAGCTAAACAGCAAGAAAGAAAGAAAGAAAGAAAGAAAGAAAGAAAGAAAGAAAGAAAGAAAGGATAATTTTTAAAAATGAGGATAGGTTAAGGGATCTCTTATATAACATCAAGTGAATAAACATTTGCATTATAGGGGTCCCAGAAGGAGAAGAGAGAGAGAAAAAGGGACATAAACTTATTTGAAGAAATGATCGCTGAAAACTTCCCTAAC…
106	gpz-006	CCTGGCAGGGCAAAGTATT	CCCCGTGAAAACATCAAGAC	(AAAG)11	202	TTCTTATTTAATATATGTAAAGGGAGGGTCTAGGAATCTGTACTTTAAAGTAAATACCAAGTGATTCTGTTGCAGGTTGTCCAAGGATAATGTTTGGAGAAACACTTAGCTAGGCTTTAACAGAAGTTTTCTATTGCTTGTATCTTTCCTGGCAGGGCAAAGTATTCTTAAGGGTAACTATATGGTTTAAAAAAAGCAGAAAGAAAGAAAGAAAGAAAGAAAGAAAGAAAGAAAGAAAGAAAGAAGAAAAATGAAAAGCGGTCAGAGACTGCACCTGGTTATATTCAATGCAATGTCCCCCCCTCCCCTGAAGTGTGGAATTTTTATGAGTCTTGATGTTTTCACGGGGCTTTCACAGCTATGTTACTTTTATTAAGTTATGCAATTTGGAAATTTAAA…
107	gpz-007	TCCCATGTTGGGTGTAGTGA	AGCCACGTCTCATTTTCAAGA	(AAAG)11	216	AAACCAAGGCTGGCTCAGAATCAGAATAAATACTAACCAGGATTTGTTATTTCTTTAAGGAATGTGAAGAGTTCCAGATTAGAATAGGCCACCTTTGGGGCGCTTGGCTGGCTCAGTCGGTAGAGAACGTGGCTCTTGATCTCTGGGTCATGAGTTCGAGTCCCATGTTGGGTGTAGTGATTACTTAAAAAGCATAAAAAAAGAAAGAAAGAAAGAAAGAAAGAAAGAAAGAAAGAAAGAAAGGAAAGGCTAACTTTGTGACCAAGGGCAATAGAAACTTTATTGTGATTTTTTTTTTAACTGACAAGACTTTTTTTTAAATAAACCCAATCTACATTTTTAGTCTTTTTCCTCATCTTGAAAATGAGACGTGGCTATGTACTCATCTGTGCAGATGTG…
108	gpz-008	GGAGGGTACTTGCTGTGATGA	CTCCGACAAATTCGAGTACAGA	(AAAG)14	232	TTTGTTCTTTGTAAAGGTTTACAGGATCTTTCCACCACTGTGCTATACCTCCTCAAAGATAACAGTTTTATGAGGATTGATGGAGGGAGGTGGGCAGGGTGGGCTGAATGGGTAGGGGGTATTAAGGAGGGTACTTGCTGTGATGAGTACTTAAGCGTTATATGTAAGGGATGAATCACTAAATTCTACACCTGAAACAAAAGAAAGAAAGAAAGAAAGAAAGAAAGAAAGAAAGAAAGAAAGAAAGAAAGAAAGAGAAAAGGTAGCAGTTTTAAAGGAAAGAAGCAGTTACTTATTTGATAATTTCTAATAATCTAAAAAGCATAGATATTAATTCTGTACTCGAATTTGTCGGAGATAGAATTAGAGGTCATCTACTTCAGTTCCACCCTTTTAGAG…
109	gpz-009	CTTTCCCTCTCCCTCTGCTC	CCTCCTGACCCACTCCTACA	(AAAG)13	196	TGCAATTCAAGAAACTCTTCTTGGGGTGTCTAGGTGCCTCCGCCAGTTAATTGTCCAACTCTTGATTTTGCTCAGGTCATGATCTCAGGGTTGTGAGACTGAGCCCCTCATCGGGCTTCGTGTTGGGTGTGGAGCCTGCTTAAGATTCTCTTTCCCTCTCCCTCTGCTCCTCACCCCCATCCACTCTCTCTCCCTCTTGAAAGAAAGAAAGAAAGAAAGAAAGAAAGAAAGAAAGAAAGAAAGAAAGAAAGAAACCCTTCTTGAGGACCTGCTCAATGAAAGCCATCCTGAGGGACTACTGATAGATTCAATGCGAAAGCTAGTATGTAGGAGTGGGTCAGGAGGGCTACAATCTAGGATTGGCAACAGGCTATAAATGACTCCCATTTAACAGGGTAA…
110	gpz-010	ACACTTCCGTCTCTGGCTTC	CATCGTTGCAAACGGTAAGA	(AAAG)12	205	TGGCTAATCATTTTCAGGATTTCATCATATTTATGCAAATTCTGGGGAAAGTCATTCTTTAGCTAGGACTGAACACTTCCGTCTCTGGCTTCGGACATCATCACTGTATAGGGTATAGATGAGACTCTTACCTGGGAGACACTGAGATCATCTATATAAGATCTGTGATTGACACATAAGAACACTAAGGCTAACCATAAAAGAAAGAAAGAAAGAAAGAAAGAAAGAAAGAAAGAAAGAAAGAAAGAAAAATGAAATCTTACCGTTTGCAACGATGTGGATGGAATTAGAGGGTATTATGTTAAGTGAAATAAGTCAGTTCAGAGAAAAACAATTATCGTAAGATCTCACTCATATGTGGAAGCTAAGAAACAAAACAGAGGATCATAGGGGAAGGGA…
111	gpz-011	GAGTCCGCTTCTCCCTCTG	TCAAATCCGCACAACACCTA	(AAAG)10	155	TTAATTTAAGAAAAAAACACGGGGCACCTGGTGGCTCAGTCAGTTAAGCGTCTTCCCTCAGCTCAGGTCATGATCTCAGGGTTCTGGGGTCGAACCCCTTGTTGGGCTCTCCGCTCAGCAGGGAGTCCGCTTCTCCCTCTGCCTCTGCCCCTCCTCCTGCTCATGCTTTCTCTCTCTCAAACGAATAAATAAAATCAAGAAAGAAAGAAAGAAAGAAAGAAAGAAAGAAAGAAAGAAAGAAACATTACATAACACCTTAGGTGTTGTGCGGATTTGACCAATTTGTGGAAGAAGTAATAAAGACAATTTGGGAAAGACTACTTTAAAATGACTCTACTTACCTCCCTCTGTTTCATTCTGAGTTGTTTTTATATTTTAATCTTAAGAAAAAAAAATATT…
112	gpz-012	CCTGCTTGTGCTCTCTCTAGC	AATTTGATCCATGGGTTGTTT	(AAAG)12	232	AGCTCATGATCCCAGGGTCCTAAGATCAAGCCCCGTGTTGGGCTCCTTGCTCAGTGGAGAACCTGCTTCTCCCTTTCCCTCTGCCCCTCCCCCTGCTTGTGCTCTCTCTAGCTCTCTCAAATAAATAAATAAAATCTTTATGTAAAAAATATTCTTATTCTCTCTCTCCCTCTGCCCTTCCCCCGCTCAAGCTCTCTCGAAAGAAAGAAAGAAAGAAAGAAAGAAAGAAAGAAAGAAAGAAAGAAAGAAATAGATTTTGATGGCTTTTATTTTTCTGATATAACCACTCACCATACTTTAATAAACAACCCATGGATCAAATTACTTCCTTTAGTATGGGTAAGTGAATTAATAACTTTTATCAAAAAGAATTAAAAATTGTCCAGAATGAGATCTTTC…
113	gpz-013	TGAGACTAGCGACGCTGAAA	TCCATCGATCAAAGATTAGGC	(AAAG)12	243	AGACTTTAGAATAACCAAAGTAAGAACCAAGACCCTGAACAATTTAAAGTTTATCTCTGACTCAAACTCCAAAAACTGAGACTAGCGACGCTGAAAAATATCATATTTGCCCATTGTTTCATTGCTTCTACTGCATTCTGGTAGACATTAATGCTTCACACTGAGGTACCACCTTAGTAAATACACTCTGAAACTCATGAAAGAAAGAAAGAAAGAAAGAAAGAAAGAAAGAAAGAAAGAAAGAAAGTCCAAATGACCTAGTGACCAAATGATCTAGTATATTAATGTTACTAATTGAGCCTAATCTTTGATCGATGGAACATAGGCCTTTATTGCAGCGATAATGATGAGAGAAGATGTTATTCCCAATATTGTACAGCATCATCTTTGAAAGTAAAC…
114	gpz-014	CTTCTCCCTCTCCCTCTGCT	ATGGCAGGACAGGATATTCG	(AAAG)13	210	TGAAAGATGAATAATAAGAATCCCTACTTCAGGGGCGCCTGGGTGGCTCAGTCGGTGAAGCGCCTGCCTTCGGCTCAGGTCATGATCCTGGGGTCCTGGGATCGAGCCCCACATCAGGCTACCCACTCATGAAGAAGCCTGCTTCTCCCTCTCCCTCTGCTGCTCCCCCTGCTTGTGCACTCTCTCTCTGCAAGAAAGGAAAGAAAGAAAGAAAGAAAGAAAGAAAGAAAGAAAGAAAGAAAGAAAGAAAGTCTCTACTTCATGTGGCCTGGTGGTGAATATTAACATGTTAATACGTCTAAAGCACTTCGAACATGGCTGGCACTGTGTTCGAATATCCTGTCCTGCCATGGTGGCCCTCTCTGTCCTCTTTTTGTCTTTCTCTTTCCTTCTTTCCTT…
115	gpz-015	CCCATTTTATGAGGCCAACA	TGTATTGCTGAATTTGGTTTGC	(AAAG)10	170	GGAGTTTGAATCAGTGATCAAAAACTTCTCAACAAAGAAAAGTCCAAGATCAGACAGTTACACTGGTGAATTCTACCCCACAGTCAAAAAAGATTTAATACTTATCTTCAAATTTTTCCAAAAAATTGAAGAGGAAAGAATGCTTCAAAACCCATTTTATGAGGCCAACATTACTTTGATACCAAAACAAGATAAGGGCAAAGAAAGAAAGAAAGAAAGAAAGAAAGAAAGAAAGAAAGAAAATTACAGGCCAATATTCCTGATGAACATAAATGTGAAAATCCTCAACAAAATATTAGCAAACCAAATTCAGCAATACATTAAAAGGATCACATACCATGTTAAAATGGGATTTATTCTAGGATGCAAGGATAGTTCTACATCTGTAAATCAATCAGC…
116	gpz-016	CTCTCTCGCTGGCTGTCTCT	TAACCGCATCCTATCCCATC	(AAAG)12	240	TTTTAAAAAAAGAATGCTAAGGGGCGCCTGGGTGGCACAGTGGTTAAGCGTCTGCCTTCGGCTCAGGGCGTGATCCCGGCGTTACGGGATCAAGCCCCACATCAGGCTCCTCCGCTATGAGCCTGCTTCTTCCTCTCCCACGCCCCCTGCTTGTGTTCCCTCTCTCGCTGGCTGTCTCTATCTCTGTCAAATAAATAAAAAAGAAAGAAAGAAAGAAAGAAAGAAAGAAAGAAAGAAAGAAAGAAAGAATGCTAAGACAACTTTATGTGCAAAAGTGCCTGCAATGTTTGGATTATGTTATCAAAACCCTGAAAACAATCTTTAAAAAAATCTAACCACGTACAAGGTGGAGAGGGTTAATAAATTAGTACATAAAAGAGATGGGATAGGATGCGGTTA…
117	gpz-017	GCCCCACATTGGGTATAGAA	GGATCCTGATTTCTCCTGCAT	(AAAG)10	230	TTCTCAGGAGCCACTAAAATGAAGGAATAGTTCCAGGAGAATTGGGAAGGAATAAATTATCGGAATGAAGGACACAGTTTCAAAAGAGTGGGGGCAGGGGGTGCCTGGCTGGCTCAGTCCGTGGAGCACATGACTCTTGATCTGGGGGGTGTGAGGTCAAGCCCCACATTGGGTATAGAAATCACTTGAAAATAAAATGAAAGAAAGAAAGAAAGAAAGAAAGAAAGAAAGAAAGAAAGGGAAGAGAAATCACTTAAAGATAAAGCCTTAAAAAAAAAAAAGAAAGCAGGGGTGGGGGGAGTCAACAGAAGACAAGTTACAGTTTGAGAAAACATGAAGGCCTAACTCTGAGGAAGCACTGAAAGTAGTATGCAGGAGAAATCAGGATCCAGTTTAGAA…
118	gpz-018	AAAAATTCCATGTCCAAGAATGA	TCCTTAGTTGAGTATGCTTTCTGAG	(AAAG)13	209	ATTATGAATAAAGAAAGCATCACCAATGATTTTAGCTAGAATCTCTTCAGAATAATAAACTATGTTAAGTATTCTAGAGAGTTATAAAAATCCAAATGCTGCCTAACTCATAATTCATAGTTACCTAATCTTGACATATTGCAAATAAAAAATTCCATGTCCAAGAATGACTATAGAAGTAAACATTCTTAAAAAACAGAAAGAAAGAAAGAAAGAAAGAAAGAAAGAAAGAAAGAAAGAAAGAAAGAAAGAAATGAAAGAAAGAAAGAGATATAGAAAAAAAAAAGAAGTAAACATCCTAATAAAATATTACCAAATCAGTTATACAGTACTCAGAAAGCATACTCAACTAAGGACTAAGGAGAAGAAAGTGTAGAATTTTTACTCAGTATAACTATC…
119	gpz-019	CCAAGGAAGTCCACATCCAG	TGCCTGCAAAGTTTCTGCTA	(AAAG)13	248	GAGAGAGAGAGAGCAGAAAAAATTGTTTGAAGAAATAAGAGCTGAAAACTTCCCTAATCTGAGGAAGGAAACAGACATCCAGATCTAGGAGGCACAAAGAGCCCTCAAAAAAATAATTCCAAGGAAGTCCACATCCAGACACATAATAATTACAATGGCAAAAAAAACAGTGATAGAGAATTTTTAAAATATCAGGAAGAAAGAAAGAAAGAAAGAAAGAAAGAAAGAAAGAAAGAAAGAAAGAAGAAAGTGAAAGGGAAAAGGAAAAGGAAAGGAAGGGGAAAGGGAAAAAAAAAAAAGAAAAGAATTACATACAAGCAGAACTCCATAAAGCTATCAGATTTTTTAGCAGAAACTTTGCAGGCAGAAGAAAGTGGCATGATATATTCAAGGTACTAA…
120	gpz-020	CCCTCTCGTTGTGTCTCTCTG	CACCTGGTAAATGGCACCTT	(AAAG)10	248	GGGGCAAAAGGAAGCAGGGTGCTTGGGTGGCTCAGTCTTTAAGCATCTGCCTTTGGCTCGGGTGATGATCCCAGGGTCCTGGGATCAAGCCCTCCATCAGGCTCCCTGTTCAGCAAAAAGCCTGCTTCTCCCTCTCCCACTCCCCCTGCTTGTGTTCCCTCTCGTTGTGTCTCTCTGTGTCAAATAAATAAAATCTTAGAAAGAAAGAAAGAAAGAAAGAAAGAAAGAAAGAAAGAAAGGGCAAAAGGCAGGCAGGGAAGAGGCCCCAGAGGAAGAGAGTAATAAAAAAGTTGGAAGTCTCTGAAATTATACCCTTTGGTATAAGTTTTTTTAAAAAGTAGAAAACAGTCTTATGCTAGTCAACCTCCAAGATGGCCCCCAATGAAGGTGCCATTTACC…
121	gpz-021	AATTAAAATATGGGGCCAACG	CCTCTCAGATTGCCCTCTTG	(AAAT)13	224	CTGCCTGTCTCTGTTGGACTCCCCTGGACAGAGTTACTCCTTTTGGGGGAAGTTCTGTTTGGCGTGGCCAACACTGGGGACAGGGAGAGATCAGTTTCCTCTGAGTCAGTGAAACCATTCTGGTTGGGATATTAAATTAAAATATGGGGCCAACGGTGGCCCTCAGGCTCTGACACAGATTTCCCTTTAAGGGTCTAATAAATAAATAAATAAATAAATAAATAAATAAATAAATAAATAAATAAATAAATAAAGCTAACTCCTCCAGGATGAGCAATAGAAGCAAAAATTCTTTCCACTGGGGCCAACATTCATGGCCTCAGCCCCCACCCTGGGAACAAGAGGGCAATCTGAGAGGGGAAAAAAAAAAAAGACTTTTCCTTCCCATTGCTTCCTCCC…
122	gpz-022	CCTTCTCCCTCTGCCTCTCT	AGAAACCAGGGCTTCCAAAT	(AAAT)10	154	GAACATTATTGATTAAAAATGAGGAAAGTGGGAGAGCCTGGGTGGCTCAGTCGGTTAAGCATCTGCCTTCAGCTCACGTCATGATCCTGGGGTCCTGGGACTGAGCTCCACATGGGGCTCTCTGCTCAGCAGGGAGCCTGCTTCTCCTTCTCCCTCTGCCTCTCTCCCTGCTTGTGTGCTCTCTGTCTCCATCTCTGTCAAATAAATAAATAAATAAATAAATAAATAAATAAATAAATAAAGGAAGGTGTGGTGCAATGGAAGAAGCAATTAATTATAATTTGGAAGCCCTGGTTTCTTGCCTCTTTCTGCCATTTATCATTTGTATAACTCTAGATGAGCTATTTTATCTCAGATAAAATAAAAGATATTTATTATAAAATAAAAGATATTTAATAT…
123	gpz-023	GCTCCCTCTGCTTGTGTTTC	TGCTTGATACCAGAAGCATCC	(AAAT)14	203	TACCTTCTGCTTTAAGATAAATGACTATTTCGGGGCACCTGGGTGGCTTGGTCAGTTAAGTGTCTGCCTTCAGCTCAGGTCATGATCTCAGGGTCCTGGGATCGAGTTACACATCGGGCTCCCTGCTCAGTGGGGAGCCTGCTTCTCCCTCTGCCTCTGCTGCTCCCTCTGCTTGTGTTTCTCACTCTTGCTCTCTCTCAAATAAATAAATAAATAAATAAATAAATAAATAAATAAATAAATAAATAAATAAATAATTTTAAAAAAGATAATTGACTATCTAAGTTGTTGATGTTTGCAAAGGTAAGAGCAAAGAACAACTTTTATTTTGGAAGCTATATCAGGATGCTTCTGGTATCAAGCATCTGAGGATTCAATTCAGATTGACTTAATAAAGGA…
124	gpz-024	CTCCCTCTCCTTCTGCCTCT	GGGGAATGGGATAGACTGGT	(AAAT)14	180	TAGAGTAGTAATAAATGAAATAAGGGGGCGCCTGGGTGGCTCAGATGGTTAAGGGTCTGCCTTCAGCTCATCGTGATCCCAGCATCCTGGGACTGAGCCCCACATCAGGCTCCTGGCTCAGCGGGGAGTCTGCCTCTCCCTCTCCTTCTGCCTCTCCCCCTGCTTATGTTCTCTTTCTCTGTATTTCTGTTTCTCAGATAAATAAATAAATAAATAAATAAATAAATAAATAAATAAATAAATAAATAAATAAATAAAGTGCACCATGCAATACGTGCCCTCCTTACTACCCATCACCAGTCTATCCCATTCCCCCACCCCCTCCCCTCTGAAGTCCTCAGTTTGCCTCTCACAGTCCATAGTCTCTCATGTTTCATTCCCCCTTCTGATTACCCCCCT…
125	gpz-025	CCTGGTATCGAGTCCCACAC	TGACTGTTGGTGACTTGTCCTC	(AAAT)14	222	GAGAAAAAGCAAAATGTGTAGAGAATATTTTCAGCAAATCTAGGTTACTAGGGATGCCTGGGTGGCTCAGTTAGGCATCTGCCTTCAGCTCAGGTCATGATCCCAGGGTCCTGGTATCGAGTCCCACACCAGGCTCCTTGCTCATCGCAGAGCCTGCTTCTCCCTCTGCCTGCTGCTCCCCCTCCTTGTGCGCTCTAACAAATAAATAAATAAATAAATAAATAAATAAATAAATAAATAAATAAATAAATAAATAAAAAAAAATCTTGGTTACAGTACATACCTTAAAACCCCAAAATTCAAGTAGATGAGGACAAGTCACCAACAGTCATATTACCTACATGGTACCAGTGTCTGTGCAGGAGAAAGAAGTGATGGAGCAACATCTAACTTGATAAA…
126	gpz-026	CCTGTAAGGTGATGGTCTCCA	GGAAGGGGAAGAGAGAGACG	(AAAT)10	241	GATCAGCCCACTTGGTGATTTGGGTACTTGGGTAGTTGATAACGCTGATTGTTGAGCTGGGGTAATGCTTATCACAATGCCTTTTGCCCATTCAAAGGTGTATCTCCAAGGGGAAAATATGGAAAATAGTATGTAATAAATACCTGTAAGGTGATGGTCTCCATGTTGGGCGCACAACGGAATTATCTGGTAAACTAAAAAATAAATAAATAAATAAATAAATAAATAAATAAATAAATAAGTGGGGCACCTGGCTGGCTCAGTTGGTTAAGTGTACTATTCTTGATTTCAGGTCATGATCTCAGGGTTGTGAGATTGAGCCCAGCATCAGGCTCCATGCTGAACATGGAGCTTGCTTAAGATCGTCTCTCTCTTCCCCTTCCTCTGCCCCTCCCCCAC…
127	gpz-027	GTTTTGGCTCAGGTCACGAT	ACTGATTTCTCCCCCTGGTT	(AAAT)12	245	AAAATTTCTTTAAATAAATCAGGGGCGCCTGGGTAGTGTAGCCAGTTAAGTGTTGGACTCTTGGTTTTGGCTCAGGTCACGATCTCAAGAGTCCTGGAATCAAGCCCAGCATCGGGCTATGTGCTCAGAGTGGAGTCTGCTTGAGATTGTCTCTCCCTCTCCCTCTGCCCCTCCTGCTCATACTCTCTCTGTGTCTCTAAAATAAATAAATAAATAAATAAATAAATAAATAAATAAATAAATAAATCTTTAAAAAAAAAAGTTTCTTTAAATAAATCAAAAGCAGAAAACCAGGGGGAGAAATCAGTAGGACCTCCTGATGTCATGATGCAAAAGGTAAAAGAGAAAGATGAAAAAGATGTATTATTTCGGTCTTTACTGAAGAAGAAACTAGGAAGA…
128	gpz-028	AAGGGTTTGTTCCATTCACTG	CAACAGGCTAAACCGGTACAA	(AAAT)16	216	TCTTTGTTTGTGAACTAAACCCTAAACTTTTAAATAATGGCCATTTTTCAAACTAAAACAAAGCAAAAAATATTTTCAGAACTGGCTTTTAAAGGCTATTTTTATGTTGGTTGTTCTTTAATTCTCTTCTAAAAGGGTTTGTTCCATTCACTGGAAATGTCAATTCTTTTTTGAGGTACTGAGACTCTTTCAAAGCTAAAAATAAATAAATAAATAAATAAATAAATAAATAAATAAATAAATAAATAAATAAATAAATAAATAAGCAATGCTGATCACCCAGCAGTGGGAAAATCTAGTGTTCTCATATGAGTGTTTATTTAACCTTTGTACCGGTTTAGCCTGTTGTTCATCTCTCTTTTATAAACTTTTTCTTCTCTCTCTGTCACCATGCAGTTC…
129	gpz-029	GCATCAAAAACTGGGGATGT	GGAAAAGTCCTCCGTCTTCC	(AAAT)10	201	CCCAGATCCTGCATCAAATCATGACTAAATATCAAATTCACGGGATTGGGATAGGCCAGTGATGGGTATTAAGGAGGGCACATATTGCATGGTGCACTGGGTGTAATATGCAAGTAATGAATCATGGAACATTGCATCAAAAACTGGGGATGTACTGTATGGTGACTAATATAACAAAATAAAAATTATAAAAAAAGAAAAATAAATAAATAAATAAATAAATAAATAAATAAATAAATATCAAATTCACGGAGGGCTGTCCCACTAAATAACTGTTCCGTGATCTTCAAAAGCATCAAGATCATGACTTCGAGGGAAGACGGAGGACTTTTCCAGGCTAGTGAAGACTGAGAAGATGTGACAACTGAGTGCTTGCTTCTGATCCTTCTGTACAAAAGA…
130	gpz-030	TTTCCCAAGCAAAATGGAAG	CCCCCATAAAACTTGGTATCC	(AAAT)12	236	CATCATAACCACCTTTGTCTCCTGTTCTTCCTATTGGTTTTAGCTCTCCTGGTTCAACTTCTCTCCCTGGGTCTTAGCTGCCTTCTCATAAACATAGCCAAAGTCTCGTTAAGGTGTTTTCCCAAGCAAAATGGAAGACTTCCTCCAAGCATAAATCATCTACCACCACTGGGAGATGGAAACAGGTGCAGGAAGTCTTAAATAAATAAATAAATAAATAAATAAATAAATAAATAAATAAATAAATAAGTGTTTGTGTTTTACTACATTTCAAGTTTTTAAAAAGCTGTTGAATAATTTTTTGACATATTAAGAAAATAATACTGTTATTTGGATACCAAGTTTTATGGGGGGTTTTGTTTCAAAAACAAAACCATTGTATTCTTTTGATTGTGTCGT…
131	gpz-031	TGGGCATAGAGCCTACTTGG	GAAATGGGATAGGGCCTGTT	(AAAT)15	206	TCTCAAACTTTGGAGAACTTGACGGGGGGGTTAAAAATCCCAGGCCAGGGCACCTGGGTGGCTCAGTCGGTTGAGTGTTTCACTCTTGATTTTGGCTCACGTCATGGTCTCAGGGTTGTGGGACCAAGCCCCACATCGGGCTCCGGGCTGGGCATAGAGCCTACTTGGGATTCTCTCTCTCCCTCTCCCCTATCCTCTAAAATAAATAAATAAATAAATAAATAAATAAATAAATAAATAAATAAATAAATAAATAAATATCCAGGCGCCCCAATAAATAAAATGTTTAAACTCACAACTCTTATTAAAAACAAAACAAAACAAAACAAAACAAAACAGGCCCTATCCCATTTCAATGAATCTGGGCCTATGTGTTCTTTTTAGCCACTCCAGGTCACT…
132	gpz-032	TGAATCCCTCAAACGTTGCT	TGAGCTGTTTCCAGTTTTTGG	(AAAT)12	212	ATGAGAATATATGGATGTAAAACAAGCCCATAGTCAAATGCTAACCATTAAGGAAATGCAAATTAACACTACAATGAACTATCACAACACTTATTAGAATAACAAAAAATTTTTAAAAAATTAATAAAAACATAAAATCTGTCAAGGTCTTGAAGAAACTGAATCCCTCAAACGTTGCTAGTGGGAAATTACAATGGTAAAATAAATAAATAAATAAATAAATAAATAAATAAATAAATAAATAAATAAACAAACATGCAACTGCCATCTGACCCAGCAATTACACTCCTAAACATGTATCCCAGGGAAATGAAAGCTTATATCCACCCAAATATCTGTATTTGTAACAGCCAAAAACTGGAAACAGCTCAGTATCTCAAAAACTGAATGGTTAAACAA…
133	gpz-033	TCATGATCTCCAGGTCCACA	TCAAAGGGTTTCCCATAGCA	(AAAT)12	235	GTGATGGTTGCACAACCATGAGAAAGTATGTAATGCCACTGAACTTTAAAAATTTTTCAAATGAGGGGTGCCTGTGTGGCTCATTAGGTTAAGCGTCAAACTCTTGGTTTCCGCTCAGGTCATGATCTCCAGGTCCACACGCAGCACAGAGTCTGCTTAGGATTCTCTCTGCCCCTCTCTGCCCCTCCCCCTGTTCTCTAAATAAATAAATAAATAAATAAATAAATAAATAAATAAATAAATCTTTTTAAAAAGCTATTACAATTATAAATTTTATATGTTTTACAATTAAAAAAATTGAAACCAGAGTTAGAAAGATGGGTTGGGAACTAGTTGCTATGGGAAACCCTTTGAAGAAATAAAAGGATGCTTTGCACGTAGACTCATTATTTTCAAAGA…
134	gpz-034	CAAAACCCACATCAGGCTCT	GGGTGGCTCAGTTGGTTAAG	(AAAT)18	237	CCCTGAGATCAAACACTGAGCTGGGGGCACCTAAGTGGTTCAGTGGGTTAAGTGTCCTACTCTTGGTTTCAGCTCATGTCATGATCTCATGGGTCCTGGGATCAAAACCCACATCAGGCTCTGTGCTCAGTATGGACTGCTTGAAAGATTCTCTCCTTCTGCCCCTCCCCTACTTGCATGTGCTCTCTGTCTTTCTCATAAATAAATAAATAAATAAATAAATAAATAAATAAATAAATAAATAAATAAATAAATAAATAAATAAATAAATGTAAATCTTTTTTTTAAAAAAAGAACTGAGCTTAGATTGAGTCAGATGCTTAACCAACTGAGCCACCCAGATGCTCCTAATAGTAATTTTTTAATTAAGATTTTATTTTTAAGTAATCTCTATACCCA…
135	gpz-035	CCACTACCCCTGCTTGTGTT	ACTCCATTCCTCCCTCCATT	(AAAT)19	213	TTTTTTTTTTAAGATTTTTTATTTATTTGATGGGGCACCTGGGTGGCTCAGTCGTTAAGCGTCTGCCTTAGGCTCAGGGAGTGATCCTGGCATTATGGGATCGAGCCCCACATCAGGCTCCTCCACTGGGAGCCTGCTTCTTCCTCTCCCACTACCCCTGCTTGTGTTCCCTCTTTCTCTGGCTGTCTCTCTCTCAGTCAAATAAATAAATAAATAAATAAATAAATAAATAAATAAATAAATAAATAAATAAATAAATAAATAAATAAATAAATTGTCTTCTTTGGGGCGCCTGGGTTTCATTATCTATCATCTTTAACTGTGACATGAGAAAGAAGAGAAATGGAGGGAGGAATGGAGTTGTGAATTATCTCTAAGTTCTCCCCAAGTTTTAGTTGT…
136	gpz-036	CCCCGTGTTAGGTTCTGTCT	GGAGTTGGCAACCTTTTGTT	(AAAT)12	168	CATTAGTAAGTTTGCTTTTAAAAGGAGAAGACCTGGGGCCTCTGGGTGGCTTAGTTGGTTAGGCGTCCAACTCTTGATTTTTGGCTCAGGTCACGATCTCAGGGTTGTGAGATCAAGCCCCGTGTTAGGTTCTGTCTGGGCATGGAGCCTGCTCAAGAGTCTCTCTCTCCCTTTCCCTCTGCCCCTCCTCCTCTCTTTAAAATAAATAAATAAATAAATAAATAAATAAATAAATAAATAAATAAATAAAAATAAAAGGAGACCTAACAAAAGGTTGCCAACTCCTTATTTTGGCAACTAATAGTGTTTTTTTTTGGGGGGGGGGAACCTTCCATTTAGTCTCACTATTGCTTTGCAAAAGAAAAGGCATTTGAATATCAGCACCACTAGATTGTACGT…
137	gpz-037	CCTTCAGCTCAGGGTGTGAT	CCTTGTGCCTCATAAGTAGCC	(AAAT)10	233	ATTTTAAGATTTAAAATATTTTAATGTAGGGGCGCCTGGGTGGCTCAGTCATTAAGCGTCTGCCTTCAGCTCAGGGTGTGATCCCAGGGTCCTGGGATCGAGCCCCACATCAGGCTCCTCCGCTGGGAGCCTGCTTCTTCCTCTCCCACTCCCCCTGCTTGTGTTCCCTCTCTGCTGTCTCTCTCTCCCTCTGTGTGATAAATAAATAAATAAATAAATAAATAAATAAATAAATAAATATCAGAGGAAAAAAGTAGTTTAATGTATTCTAATGGGCTACTTATGAGGCACAAGGAAATATATTTGGATGTATTTTAGCTTTACTTAAGTTCAGTGAGAATTAAAGTCAATTTACATTGACTTTAGTCCTTATTTTACCAGATTCTAATTATGGAAAGG…
138	gpz-038	CTGCATCAGGTTCCTCCACT	GGGAGACAGCATTCCTGAAG	(AAAT)11	166	CAGAAAAAAAAAAGCCTGAGTTTAAAAGGGCTGGGGTGCCTGGGTGGCTCAGTTGTTAAGTGTCTGCCTTCGGATGAGGGCGTGACCCCAGAGTCCTGGGATCGAGCCCTGCATCAGGTTCCTCCACTGGGAGCCTGCTTCTTCCTCTCCCACTCCCCCTGCTTGTGTTCCCTCTCTCACTGGCTATCCTCTCTCCATCAAATAAATAAATAAATAAATAAATAAATAAATAAATAAATAAATGGGCTGAGGAACTTCAGGAATGCTGTCTCCCCATCCGCATCAAAAGCCCAGAGCAGAGCAGGGTCCAGCTCACAGTGGGCTTGCAACCTCAGCAAGCACGGGGTCCACAAGCCCACACCAGCCACCCAATGGTGCTGGGGCACAGGAAACAAGCCA…
139	gpz-039	TGTCACCTGGAACATTGCAT	CCATTCCCATACGCAAGTCT	(AAAT)10	238	CAGTTAATTTTAGCTTCCTGAGCTGTTTGCTGCAGAGGTTGTGATGCACCGTTCTGTTGCCATATGTGGTCTGGCTGTTGTCTACCTGTATATTCATTCTTTCAGATTGGGTTTAAATGAGATGTCACCTGGAACATTGCATCAAAAACTGGGGATGTACTGTATGGTGACTAATATGACAAAATAAAAGTTATTTTAAAAATAAATAAATAAATAAATAAATAAATAAATAAATAAATTGTCACCAAGTACCCAGCACAGCAACTCATGCATGGTAAAGCTTTCAATGAACCATATTTTAAGTATTAAGAAACAGATAAGACTGGTCTTAATTACCAACAGACTTGCGTATGGGAATGGTGAAAATTTTGTTTGGAGAATTTTGTCCTGCAGTCTATG…
140	gpz-040	GCATTTCCTATGGCACCTGT	GCAGCATGCATTCATTTAGAGA	(AAAT)10	198	TGTAAATTTCAATGTTGTCTTTTTGGACCTACTTGATGAATTATATATGATATTCATACCTAATGAAGAAGAGCAAGGATCTTCTTGTGTGTGAGTTTCCACTGAATGATCTGTAGGCATTTCCTATGGCACCTGTTTAATCAAGGCATAAACCTTGCTTCCATACTTACGTATTGGTAGTATTGTATAGATTGGGTTAAAATAAATAAATAAATAAATAAATAAATAAATAAATAAATAAGTGAAATCTTTAAAAAAATTATAAACCAATTAACTAGGAATAATAGTATAATCTCTAAATGAATGCATGCTGCTATTAGGTGCACTATATACCACACTTATAGTCTATAAGAATATTTAAAATGAGAATAATTTAGCTCACATTTATATAATATTCAG…
141	gpz-041	ATTGGTTGGGATTTGGTGTG	CCTTCTGCTCACTGGGATGT	(AAGG)21	236	TCCCAAGCATCTTTGCTGTGAACAAATAGCATGGTGGTGGGGTGACCACAGGTTATAACCTGTGCTCTGCTCCTATGAAAAGGTGTGTTCTTTGCTAAACCCACTATTTAATAGCTCACAGCAGGTGCTGTTATTGGTTGGGATTTGGTGTGATACCAATCATAGAGAGGGAACTCTCATTTTGTGGGATCCTGATAGGAAGGAAGGAAGGAAGGAAGGAAGGAAGGAAGGAAGGAAGGAAGGAAGGAAGGAAGGAAGGAAGGAAGGAAGGAAGGAAGGAAGGAGTCTTTGTTCATTGAGCAAAATACATGCTGAACACCTAAATTTTCTGAAACAACTGGGAGGAAGACATCCCAGTGAGCAGAAGGAAATAAATCTCATTTGCAAGATGACCAGTTT…
142	gpz-042	CCATGAAAAGCTGCTCAACA	CCCTCTAGGTCCATTCATGC	(AAGG)10	189	AAGTTCTCTGTTGTACCAAAAAAACAAATAATCTGCTTGTTAAAAACAGGCAGAGGACCTCGATAAACATTTTCCCAAAGAAGACATTCAGATGGTCTCAGGGGCCCATGAAAAGCTGCTCAACATCTCTAATCATCAGGGGATGCAAATTAAACCACAAGAGGTATCCTATTACACTTGTCAGAATGGCCAGTAATGGAAGGAAGGAAGGAAGGAAGGAAGGAAGGAAGGAAGGAAGGAAGAGAAAAAAAATGCAATCTTGCCATTAGCAACAGCATGAATGGACCTAGAGGGTGTAATGCTAAGTGAAATAAATCAGAGAAAGACAAATACTGTATGATTTCAGTTATATGTGAAATCTACAAAAGGAACAAACAAAGCAGAAACAGGCCCATAAAT…
143	gpz-043	GCATCCAGTTCCACACTCAG	GCAGCCCCAATAAAAAGCAT	(AAGG)12	249	CGGGATCACGCCCTGAGCCGAAGGCAGATGCTTAACTGCTGTGCCACCCAGGCGCCCCGAGCATAAGACTCTTGATTTGGGCTCCAGTCATGATCTTGGAGTCGTGGGATCAAGCCCTGCATCCAGTTCCACACTCAGTGGGGAGCCTGCTTCTCCCTCTGCTCCTCCCCCTGCTCTCTCACCCTCTCTGTCTCTAAGAAAGGAAGGAAGGAAGGAAGGAAGGAAGGAAGGAAGGAAGGAAGGAAGGAAAAGAAAGATTTAAAAAAAAATAAAACTGAGTTAAAATATATTTAATGGTGCAAAGGTTAAAGTCTTTTTCTTTTTTTTTTTTAAGATCAGGAATAAGAATGCTTTTTATTGGGGCTGCTGGGTGGCTCGGTCGGTTGGATGTCTGCCTTT…
144	gpz-044	GTCTTGGGATGGAGTCCTGA	TCATTCCAGGGTAGGAACACA	(AAGG)16	231	GGACACTCCTTCAGAGCACTGAAGTGGGCTTCTTCATACCTCTGTGACTGCTTAAGATACACCCAAATACATGGGGTGCCTGGGGGGCTCAGTCAGTTAAGCATCCCACTCTTGATTTTGGCTCAGGTCATGATCTCATGGTCTTGGGATGGAGTCCTGAGGACTCTGCCCTCAGTAGGGAGTCTGCTGGGGATTCTTGAAGGAAGGAAGGAAGGAAGGAAGGAAGGAAGGAAGGAAGGAAGGAAGGAAGGAAGGAAGGAAGGGAAAAGAAAGACATCCAAATACACATAATTAATGTCTATAAATCCTAAGCCTGAATATAAGCCTCAACCTTTCTCTTCTCATGACTCTGTGTTCCTACCCTGGAATGAATCTAATCCAACCTGTCACATCATTTCT…
145	gpz-045	TTGAGGAAAGAGACAAACTTGG	CTGGCCTTCATAGAGTTAATGC	(AAGG)11	246	GAGTAAACACAGAGATGGAATTATATATAATTTGTTTAGTATTTTAAATCATTACTTAAAATGCTATAGCTTATTATCCCAGATATTGAGGAAAGAGACAAACTTGGGTAATAATCATTGTCAGTAACACATTTGAGATATGATTGAGAGCAAAATTATGATTTGAAGTTTGACTCCTGTTTTTCTAGTCAAAGTTAGGAAGGAAGGAAGGAAGGAAGGAAGGAAGGAAGGAAGGAAGGAAGGAAGATAGTTGTGTAGACTTGAAGCAATATATATTACATAGGATATACCTTATATAAATCTACTATGGCATTAACTCTATGAAGGCCAGTTGAAATAACTGTCACTATCATTTTGGCTTCTATAGACAATAGTTTGCTTGACATGATGTGCATAGAG…
146	gpz-046	CCAACAACAAAACCACACACA	CCAGGTGCCCCTCTATTTTT	(AAGG)11	217	TGAAAATCAACTGGTCTTTGACAAGAAGCAAAGGTAACTCAATAAAGTAGTCTTTTCAACAAACTCTCCTAAAACCAACAACAAAACCACACACACCTAGATACAACCCTTATACATTTCACAAAAATTAACTCAAAATGGATCTTAAGTCTATATGTAAAACTTAAAACTATAAAACATAAGGAAGGAAGGAAGGAAGAAGGAAGGAAGGAAGGAAGGAAGGAAGGAAGGAAGGAAGGAAGGAAGTATACAATGAAAGGAAGCAAAAAATAAAAATAGAGGGGCACCTGGGTGGCTCAGTCGTTAAGCTTCTGCCTTCAGCTCGGGTCATGATTTCCAGCATTCTGGGATCAAGGCCTGGATCGGGCTCCCTGCTCAGCGGGAAGCCTGCTTCTCCCT…
147	gpz-047	GACCTCAGTGTACGCCCAGT	CTGGACAGGCAGGTAGAAGC	(AATG)19	230	GTGGCTTTTGGTCAGTGCTGTCCTTCCTGGGCATTCCTGAGTCATCCTCATGTTTGGGTGAAGTGCTCCTCCTAGGGGCTCTCAGCTCCTTGGGCTTCCCCACTGGACGATAAGCTCCCTTACTCACCACAGTGACCTCAGTGTACGCCCAGTGTCCGACAGGGCCTGGACAACTGTGGCACTCAATCGATCTTTGCTGAATGAATGAATGAATGAATGAATGAATGAATGAATGAATGAATGAATGAATGAATGAATGAATGAATGAATGAATGAATTTCTCTTGGGTAGTAACCCTCATTTCCCTCCAAGGCAAGTGATGGCATGGAATTTGAATCAAGCCGCTTCTACCTGCCTGTCCAGACATGGGCCTCTGCTTCTATCCTGACTCTCTCCCTG…
148	gpz-048	CCAGAGTTCTGGGATTGACC	CAGCTTGAAAGTTACCATTGGA	(AATG)11	211	GTAAAGCCACTTGATTCCTCAAATGTACACAGAAAAATATTACACCTCATTTATTATCAAAAGCACAAGATAGGGGCACCTGGGTGGCTCAGCCGTTAAACGTCTGCCTTGGGCTCAGGTCATGATCCCAGAGTTCTGGGATTGACCCCCACGTTGGGATTCCTGCTCAGCGGGAAGCCTGCTTCTCCCTCTCCTCGCAAATGAATGAATGAATGAATGAATGAATGAATGAATGAATGAATGATCTTTAAAAAAAAAAAAAAGGCACAAGATAACATGAGTAAATGATCCTAATCTGTCTATAAGCTAACATAGTTCCAATGGTAACTTTCAAGCTGTTCATCACTTCTTCATTATATAATCATGACTATATGCTATATAATCTCTTTGAAAGATAAA…
149	gpz-049	TTTGCACTCAGCATGGAGTC	TGGAATCAGATGGCTTCACA	(AATG)19	215	CCAGGTGGCACAGTTGGTTAAGCATCTGACTCTTGGTTTTGGCTCAGGTCGAGATCTCAGGTCATGATCCCAGGGTTGTGAGACTGAGCCCACATAGGGCTTTGCACTCAGCATGGAGTCTGCTTGAGACTCTCTCCCTTTCCTTCTGCCCTTCCCCTCCATGCTCTCTCCCCCTACAATAAATCTTTACAAATAAAGAAATGAATGAATGAATGAATGAATGAATGAATGAATGAATGAATGAATGAATGAATGAATGAATGAATGAATGAATGAGTGTTTGGTAGAATTCACCTGTGAAGCCATCTGATTCCAGACTTTTGTTTGTTGGGAGTTTTTTTGATTATTGATTCAATTTCATTGCTGGCAATAGGTATGTTCGAATTTTCTGTTTCTTCT…
150	gpz-050	AAATGCCCCAACTCATTTCA	CTCCAGCCTGATATCCCAAA	(AATG)10	188	TTTTATTTTTTGGAATTCTTACTTATGAGCAACAGAAGGTGTGTCATTCTGAGTTAAGCAAAAACAGAATTAATTAGAGGATGCTAGATAACTCAGCAGATCATCAGGAGGGTAAGCATCAAGGGAAAAAATGCCCCAACTCATTTCATGGAATTTCAACTACCAGGGAAGCTACTAAAAATGAATGGATGGATGGATGAATGAATGAATGAATGAATGAATGAATGAATGAATGAATGAAGCCAGCTACCTGTCCCTTGGGTGACTGGCTCTGTAGCTAAAGTTTGAAAGTTAAGTTTGGGATATCAGGCTGGAGAGCTTAGGTCCCATGTCTGGCCATCACTGCAGGAGGGGCTGAAAAGCAAGTATAGAGCACTGTCAATTCCTACAGCTCCTAAA…
151	gpz-051	GGGGAGGATATGTGTTGTGG	TGCTTTGGATTTATTGGAGCA	(AGAT)11	175	AAACAAGATGAAACCAGAGAGGGAGCCAACCATAAGGACTCTTAATCTTAGGAAATAAACTGAGGGTTGTCGGAGGGGAGGAGGGTGGAGGGATGGAGTAGCTGGGTAATGGACATTGGGGAGGATATGTGTTGTGGTGAGCACTGAGTGTTATGTAAGACTGATGAATCACAGACCTGTACCTCTAAAACAAATAAATAGATAGATAGATAGATAGATAGATAGATAGATAGATAGATAGATAGAACTCAGTGATAGGATATCTGAGATGTGCTCCAATAAATCCAAAGCATAATTGAAACAAGCTGGTCATGAGTTGATAATTATTTTAATTGGTTATAGGTGCATGACAGTTCATTGCACTATGTACACATTTGATATTTTCCATAAAGAGTTTAA…
152	gpz-052	CTGGAGAGAGCCCAGATGTC	ATTCCAGCTCCATCCATGTC	(AGAT)10	166	AACGGATGAAAGTTTCTCAAAAAGTTAAAAATAGAACCACCCTAGGACACACCAATTGCACGACTAAGTATTTACCCAAAGGATCCAAAAAATACAGATTTGAAGGGTTACATGCACCCTGATGTTTACAGCAGCATTATCAACATCTGGAGAGAGCCCAGATGTCCACTGACTGATGAACAAATAAAGAAGATGATATAGATAGATAGATAGATAGATAGATAGATAGATAGATAGATATAATGAAATATTACTCGGCCATAAAAAAGAATGAAATCTTGCCATTTGCAATGACATGGATGGAGCTGGAATATATTATGCCAAGCAAAATAAGTCAGAGAATGACAAATACCATATGATTTCATTCATATGTGGAATTTAAGAAACAAAATAGATGAA…
153	gpz-053	CCGACTGCCTTATTTTGCAT	GAACAGCCCAAGTGTCCAAT	(AGAT)10	200	TTTGCCTTTCTCTCTTTTTTTCCCTTCACTCATTTATTTTTTTTCCTTAAATTCCACATATGAGTTCACTCATATGTTGTTTGTCTTTCTCCGACTGCCTTATTTTGCATAGCATAATACTTTCTAACTCCATCCATGTTATTGCAAATGGCAAGATTTCGTTCTGTTTTATGGCTGAGTAATATCCCATAGTGTATATAGATAGATAGATAGATAGATAGATAGATAGATAGATAGATATACCGCATCTTCTTTATCTATTCATCAGTCATTGGACACTTGGGCTGTTCCCATAATTTGGCTATTGTAGATAATGCTGGTATAAACATCAAGGTGCATGTATCCCTTTGACTTAGTATTTTTGCATTCTTTTGGTAAATACCTACCAATTGCTGGATT…
154	gpz-054	CAATATTTTAAGGCGTGGGACT	GCATAATTGCAGAACCAGAGC	(AGAT)18	245	AAACTACGTATTTCAGCTTAGAAAACGATGTATTTCAGTCTTCTGGAATGTAATCATTTATCAAGCCTAAGTGCCTGTGGTTATAAACCTAACTTTCCATTTTTCACATTTTTTCCCCATGTGGGAAAGTTAGACTTGATTTACAATATTTTAAGGCGTGGGACTAAAATACATACATACATACATGCATACAAACTATAGATAGATAGATAGATAGATAGATAGATAGATAGATAGATAGATAGATAGATAGATAGATAGATAGATAGATAGAGGCGTGGGACTAAAATAAATACATACACACATACATACAAACTATAGATAGATAGATAGATATAAAGATTACTTTTATTCTGCTCATAGTAGAGCTCTGGTTCTGCAATTATGCTACTTTCTGAA…
155	gpz-055	TACATGCCCTCGGAGGTTTA	AGTTCCATTCATGTCATTTCAA	(AGAT)16	233	AGTTAAAATTAGAACTACCCTATAACCAAGCAATTACACTTTGTATAAATAGGTATTTATCTAAAGGATACAAAAATACTGATTTGAAGGGATACATGCCCTCGGAGGTTTATAGCAGCATTATTAACAATAGCCAAATTATGGAAAGAACTCAAATGTCCATAGACTGATGGATGCATAAAGAAGATGTGGGATGGATAGATAGATAGATAGATAGATAGATAGATAGATAGATAGATAGATAGATAGATAGATAGATAGATAAATACTATTCAGCCATAAAAAATAATAAAATCTTGCCATTTGAAATGACATGAATGGAACTAGAGAGTATAATGCTAGGTAAAATAAGTCAAAGACAAATACCATATGATTTTGCACATATGTGGAACTTAAGAA…
156	gpz-056	CCTGGTGGCTCAGTTGGTTA	TAATTCCCTAGGGGCTGACC	(AAGG)18	245	GCTTAACGACTGAGCCACCCGGGTGCCCCTGAACAGGATATGTTTCAGTCCTAAAAGCAAACAAGAAATAGCATTTGAAAAAGTAATTAAGGGGCACCTGGTGGCTCAGTTGGTTAAGTGTCTGCCTTAGGCTCAGGTCATAATCCCAGGGCCCCCCACGTCAGGCTCCCTGCTCGGCGGGGAGCCTGCTTCTCCTTCTAGATAGATAGATAGATAGATAGATAGATAGATAGATAGATAGATAGATAGATAGATAGATAGATAGATAGATAACAACCTGTTCCTTCTGGTGACAATAACCAAATTTTCCTACCTGCTTCAGGTCAGCCCCTAGGGAATTAATCTATCACCCCATCATGAAGAGACATGTGATCCAAGAACAGTGACTCCAACCAGACC…
157	gpz-057	CCATTTTGAATCCTGCCTTT	TCCAAAAATTGGAGACTATCCTG	(AAGG)12	230	ATTTTTTCTTTCTCTATAGCTTAGTAACATCTATTTTCATACACATATCTTCCCAGACAAACATCCATTTTGAATCCTGCCTTTCTCACTTAAAATTATTATTATATAATAAAATAATAATTTTTTAAAAAACAATGTTTTCATAAATATATAAATAATACTGTTGGTCAATTTTTGACAATTTAAGATAATGCTTGATAGATAGATAGATAGATAGATAGATAGATAGATAGATAGATAGATAGATTTTTCTAAATTTAAATTAAAGCTTCAGGATAGTCTCCAATTTTTGGAAGTTTTAGGTCAAAGACTGTAAACCTTTTAGAGATTAATCCCTACTGTCAGTCTGTTTATCAAAAGGATTCAATCTGATTGCATTCTGATGGCCATCCATTTCAC…
158	gpz-058	TCCATCCAAGTTGTTGCAGA	GAAAGCAGCCCAAGTATCCA	(TCTA)21	212	GTCTGTTTTTTTGATTTGTCTCTTTTTTCTGTGTTTGTTTTGTTTCTTAGATTCCCCACGAGTAAAATCATATGGTATTTGTCTTTCTCTGACCGACTTATTTCGCTTAGCATTATAACCTCTAGATCCATCCAAGTTGTTGCAGATGGCAAGATTTCATTCTTTTTTTATGGCTGAGTAATATTCCATCATAGCTATATCTATCTATCTATCTATCTATCTATCTATCTATCTATCTATCTATCTATCTATCTATCTATCTATCTATCTATCTATCTATCTATCATCTCACATCTTCTTTATTCATTCATCTGTGGATGGATACTTGGGCTGCTTTCATATTAGCTATTGTAAATAATGCTGCAATAAACATAAGGAGTGCATATATTCTTTTGAAAT…
159	gpz-059	CCATCCATGTTGTTGCACAT	GGGATACATGCACCCCTATG	(TCTA)16	237	GTCTTTTTCTCCATTTGTCTCTTTCACTCTTTCTTTTTTCCTTAGCTCATGTGTTTTGTTTCTTAAATTCCACATATGAGTGAAATCATAATGATATTTGTCTTTCTCTAACTTATTTTACTTGGATTATACCCTCTAGACCCATCCATGTTGTTGCACATGGTAGGATTTCTTTTTTATGGCTGAAATATATTCCATATCTATCTATCTATCTATCTATCTATCTATCTATCTATCTATCTATCTATCTATCTATCTATCTATCTCATATATATCACATCTTCTTTATCCATTCTTCAATCGATGAACACTAGGGGTTCTTCTATATTTTGGCTATTGTAAATAATGCTACAATAAACATAGGGGTGCATGTATCCCTTTGATTTAATGTTTTCATTC…
160	gpz-060	GTGGGAAGATGCAGACCACT	CTGGCTGTGTATGCCAGTGT	(TCTA)10	245	TCCTGGGGCCGTTGGTGTCTCTGTGATCCCTGGGGCCTCTCTCTAGCAGAGGGGGAAGGATGTTACCTTCGGTGTCTTGCTCTTCTGTGCATTTCATTTTGCGTGTTTATGGAAGGGGTGGGAAGATGCAGACCACTAGCAGCCTCACGTGGGCCCACGCTGGGGTTACAGTTCCATTTCTCCATAGTCTTCCCACCCATCTATCTATCTATCTATCTATCTATCTATCTATCTATCTATAATCTATCTAGATTTTATTCCTTTTTCCTCTTTTCTTTGCATTCAAGCAGATAATAGCTGACTTTGCTCCTGCCTCACTGAGGCATTGCATAAGCTCCAGAAACACTGGCATACACAGCCAGGGGGGGATCCCAGGAAGGACTGGGGTATGCATTTTTT…
