# Supplementary material for: Genome-wide survey and analysis of microsatellites in giant panda (Ailuropoda melanoleuca), with a focus on the applications of a novel microsatellite marker system
Source: BMC Genomics. 2015 Feb 7;16(1):61. doi: 10.1186/s12864-015-1268-z (PMC4335702; doi:10.1186/s12864-015-1268-z)
Supplement: Additional file 3: Table S3. — The linkage disequilibrium (LD) analysis between the 54 microsatellite loci. [file 12864_2015_1268_MOESM3_ESM.xlsx]

## Sheet: Sheet1
Markov chain parameters
	Dememorisation : 10000
	Batches : 100
	Iterations per batch : 5000
Pop Locus#1 Locus#2 P-Value S.E. Switches
---------- ------- ------- -------- -------- --------
24 GPL-1 GPL-7 1 0.000000 140281
24 GPL-1 GPL-8 0.551146 0.004667 90325
24 GPL-7 GPL-8 0.576064 0.006774 46913
24 GPL-1 GPL-10 0.870238 0.002911 78111
24 GPL-7 GPL-10 0.601956 0.007377 37263
24 GPL-8 GPL-10 0.326912 0.011077 19776
24 GPL-1 GPL-11 0.343218 0.002526 126871
24 GPL-7 GPL-11 0.145544 0.003451 78296
24 GPL-8 GPL-11 0.380150 0.006481 44442
24 GPL-10 GPL-11 0.407328 0.005828 46543
24 GPL-1 GPL-21 0.530908 0.006826 56062
24 GPL-7 GPL-21 1.000000 0.000000 23625
24 GPL-8 GPL-21 1.000000 0.000000 9812
24 GPL-10 GPL-21 0.374380 0.019581 9329
24 GPL-11 GPL-21 0.919542 0.004484 28051
24 GPL-1 GPL-26 0.530334 0.003077 138815
24 GPL-7 GPL-26 0.399022 0.004752 78145
24 GPL-8 GPL-26 0.270506 0.006724 41995
24 GPL-10 GPL-26 0.143004 0.004789 44856
24 GPL-11 GPL-26 0.907504 0.002617 68985
24 GPL-21 GPL-26 0.557928 0.014022 18186
24 GPL-1 GPL-29 0.455734 0.002732 141935
24 GPL-7 GPL-29 0.639072 0.004473 79598
24 GPL-8 GPL-29 0.362374 0.006658 42811
24 GPL-10 GPL-29 0.506124 0.007885 32829
24 GPL-11 GPL-29 0.541196 0.004802 74747
24 GPL-21 GPL-29 1.000000 0.000000 18262
24 GPL-26 GPL-29 0.771184 0.003854 73983
24 GPL-1 GPL-31 0.979578 0.000531 147170
24 GPL-7 GPL-31 0.488820 0.004859 83501
24 GPL-8 GPL-31 0.694172 0.007996 44020
24 GPL-10 GPL-31 0.532918 0.005844 61627
24 GPL-11 GPL-31 0.500008 0.004706 82299
24 GPL-21 GPL-31 0.651708 0.011094 24708
24 GPL-26 GPL-31 0.291202 0.005419 79407
24 GPL-29 GPL-31 0.956254 0.001433 77248
24 GPL-1 GPL-37 0.035654 0.001333 125834
24 GPL-7 GPL-37 0.641714 0.004841 67774
24 GPL-8 GPL-37 0.776544 0.007123 35965
24 GPL-10 GPL-37 0.483178 0.008189 34017
24 GPL-11 GPL-37 0.102186 0.002748 65864
24 GPL-21 GPL-37 0.255504 0.011898 16055
24 GPL-26 GPL-37 0.447236 0.006441 62741
24 GPL-29 GPL-37 0.653958 0.005067 64373
24 GPL-31 GPL-37 0.722966 0.004194 65561
24 GPL-1 GPL-38 0.664664 0.003367 91805
24 GPL-7 GPL-38 0.922134 0.002909 48631
24 GPL-8 GPL-38 0.714906 0.009259 25565
24 GPL-10 GPL-38 0.951752 0.003076 25743
24 GPL-11 GPL-38 0.754918 0.004502 54860
24 GPL-21 GPL-38 0.872300 0.008730 12579
24 GPL-26 GPL-38 0.082414 0.003497 44584
24 GPL-29 GPL-38 0.553484 0.006808 45847
24 GPL-31 GPL-38 0.681678 0.005572 44139
24 GPL-37 GPL-38 0.673704 0.008101 38936
24 GPL-1 GPL-40 0.374386 0.005927 74788
24 GPL-7 GPL-40 0.075222 0.004839 35255
24 GPL-8 GPL-40 0.818604 0.010091 16296
24 GPL-10 GPL-40 1.000000 0.000000 12601
24 GPL-11 GPL-40 0.607086 0.008524 35559
24 GPL-21 GPL-40 1.000000 0.000000 4970
24 GPL-26 GPL-40 0.826820 0.006935 29738
24 GPL-29 GPL-40 0.968790 0.002357 30448
24 GPL-31 GPL-40 0.052142 0.003228 38784
24 GPL-37 GPL-40 0.431458 0.011981 25449
24 GPL-38 GPL-40 0.068278 0.006054 18494
24 GPL-1 GPL-61 0.394670 0.005147 87897
24 GPL-7 GPL-61 0.828392 0.004913 44719
24 GPL-8 GPL-61 0.251882 0.010381 21920
24 GPL-10 GPL-61 0.631060 0.010661 20412
24 GPL-11 GPL-61 0.104752 0.004445 44735
24 GPL-21 GPL-61 1.000000 0.000000 7940
24 GPL-26 GPL-61 0.019900 0.001936 39545
24 GPL-29 GPL-61 0.061730 0.004227 39701
24 GPL-31 GPL-61 0.533882 0.007545 45413
24 GPL-37 GPL-61 0.541336 0.008637 33879
24 GPL-38 GPL-61 0.140788 0.007013 23917
24 GPL-40 GPL-61 0.002950 0.001631 14141
24 GPL-1 GPL-75 0.440722 0.004491 83498
24 GPL-7 GPL-75 0.148214 0.004048 42030
24 GPL-8 GPL-75 0.371848 0.011080 21641
24 GPL-10 GPL-75 0.408958 0.010125 18404
24 GPL-11 GPL-75 0.272902 0.006366 41505
24 GPL-21 GPL-75 0.673296 0.013592 10855
24 GPL-26 GPL-75 0.111614 0.004706 38379
24 GPL-29 GPL-75 0.758920 0.005174 38989
24 GPL-31 GPL-75 0.306828 0.006588 43180
24 GPL-37 GPL-75 0.120502 0.005881 32422
24 GPL-38 GPL-75 0.210438 0.008332 22585
24 GPL-40 GPL-75 0.054952 0.005346 15379
24 GPL-61 GPL-75 0.000000 0.000000 19670
24 GPL-1 GPL-28 0.655868 0.002351 149158
24 GPL-7 GPL-28 0.014936 0.000848 101297
24 GPL-8 GPL-28 0.257158 0.003815 71915
24 GPL-10 GPL-28 0.308710 0.004613 59242
24 GPL-11 GPL-28 0.455862 0.002382 132931
24 GPL-21 GPL-28 0.038464 0.001718 49992
24 GPL-26 GPL-28 0.366732 0.003313 99682
24 GPL-29 GPL-28 0.988214 0.000475 104236
24 GPL-31 GPL-28 0.398440 0.003388 100147
24 GPL-37 GPL-28 0.787392 0.002591 108566
24 GPL-38 GPL-28 0.693012 0.003754 71957
24 GPL-40 GPL-28 0.746962 0.005357 60066
24 GPL-61 GPL-28 0.635262 0.005151 67008
24 GPL-75 GPL-28 0.339882 0.003701 71706
24 GPL-1 GPL-30 0.059650 0.001649 106243
24 GPL-7 GPL-30 0.184850 0.006282 52387
24 GPL-8 GPL-30 0.218240 0.008127 25617
24 GPL-10 GPL-30 0.074660 0.005346 21344
24 GPL-11 GPL-30 0.962406 0.001707 52518
24 GPL-21 GPL-30 1.000000 0.000000 8172
24 GPL-26 GPL-30 0.855936 0.004199 42501
24 GPL-29 GPL-30 0.223272 0.006206 47087
24 GPL-31 GPL-30 0.670238 0.006070 52513
24 GPL-37 GPL-30 0.200404 0.006218 37473
24 GPL-38 GPL-30 0.594828 0.007486 36610
24 GPL-40 GPL-30 0.357612 0.013261 15047
24 GPL-61 GPL-30 0.175738 0.007672 26614
24 GPL-75 GPL-30 0.217154 0.006352 29969
24 GPL-28 GPL-30 0.966914 0.001107 88212
24 GPL-1 GPL-35 0.187134 0.004285 71051
24 GPL-7 GPL-35 0.166294 0.006641 33415
24 GPL-8 GPL-35 0.085448 0.008237 15553
24 GPL-10 GPL-35 0.960766 0.003981 15511
24 GPL-11 GPL-35 0.680480 0.007199 35314
24 GPL-21 GPL-35 0.079128 0.011649 5391
24 GPL-26 GPL-35 0.646854 0.009892 28241
24 GPL-29 GPL-35 0.844330 0.006236 28552
24 GPL-31 GPL-35 0.547504 0.009376 36083
24 GPL-37 GPL-35 0.168142 0.009202 24452
24 GPL-38 GPL-35 0.417286 0.015288 17602
24 GPL-40 GPL-35 0.036664 0.007123 9543
24 GPL-61 GPL-35 0.100860 0.010943 13586
24 GPL-75 GPL-35 0.025994 0.004054 14743
24 GPL-28 GPL-35 0.448424 0.006049 57159
24 GPL-30 GPL-35 0.476846 0.013487 17205
24 GPL-1 GPL-44 0.094472 0.001925 136952
24 GPL-7 GPL-44 0.722706 0.003242 82216
24 GPL-8 GPL-44 0.967612 0.001675 50170
24 GPL-10 GPL-44 0.540530 0.006280 41432
24 GPL-11 GPL-44 0.233238 0.003462 75735
24 GPL-21 GPL-44 0.013432 0.001757 29862
24 GPL-26 GPL-44 0.114120 0.002829 79409
24 GPL-29 GPL-44 0.588740 0.004157 81020
24 GPL-31 GPL-44 0.084934 0.002333 85284
24 GPL-37 GPL-44 0.007006 0.000768 69629
24 GPL-38 GPL-44 0.093784 0.003425 50827
24 GPL-40 GPL-44 0.298300 0.006387 40366
24 GPL-61 GPL-44 0.153010 0.004605 48325
24 GPL-75 GPL-44 0.009072 0.000890 44568
24 GPL-28 GPL-44 0.026664 0.001052 93258
24 GPL-30 GPL-44 0.404654 0.006103 57468
24 GPL-35 GPL-44 0.376294 0.008549 37705
24 GPL-1 GPL-57 0.925334 0.001133 125380
24 GPL-7 GPL-57 0.047714 0.001458 97764
24 GPL-8 GPL-57 0.194330 0.004779 43980
24 GPL-10 GPL-57 0.423796 0.007422 41393
24 GPL-11 GPL-57 0.212642 0.002082 116311
24 GPL-21 GPL-57 1.000000 0.000000 30599
24 GPL-26 GPL-57 0.983704 0.000793 71337
24 GPL-29 GPL-57 0.011538 0.000747 76223
24 GPL-31 GPL-57 0.333456 0.004083 75718
24 GPL-37 GPL-57 0.461542 0.004671 89896
24 GPL-38 GPL-57 0.869640 0.003369 51012
24 GPL-40 GPL-57 0.249508 0.007333 37339
24 GPL-61 GPL-57 0.135434 0.004372 46123
24 GPL-75 GPL-57 0.228292 0.004985 45582
24 GPL-28 GPL-57 0.571940 0.001581 207213
24 GPL-30 GPL-57 0.243946 0.004592 56606
24 GPL-35 GPL-57 0.358742 0.008767 36563
24 GPL-44 GPL-57 0.555300 0.003926 71574
24 GPL-1 GPL-58 0.697520 0.004982 67915
24 GPL-7 GPL-58 0.016888 0.001612 48751
24 GPL-8 GPL-58 0.124792 0.009399 12827
24 GPL-10 GPL-58 0.420726 0.017140 11534
24 GPL-11 GPL-58 0.164932 0.005587 34589
24 GPL-21 GPL-58 1.000000 0.000000 4094
24 GPL-26 GPL-58 0.028364 0.004014 25524
24 GPL-29 GPL-58 0.024792 0.002754 25897
24 GPL-31 GPL-58 0.156154 0.006009 30172
24 GPL-37 GPL-58 0.154192 0.007616 23653
24 GPL-38 GPL-58 0.283662 0.011707 16808
24 GPL-40 GPL-58 0.506844 0.019288 8630
24 GPL-61 GPL-58 0.708184 0.012903 14666
24 GPL-75 GPL-58 0.553778 0.011830 12886
24 GPL-28 GPL-58 0.311532 0.002505 140478
24 GPL-30 GPL-58 0.123246 0.009772 14078
24 GPL-35 GPL-58 0.218138 0.015616 7888
24 GPL-44 GPL-58 0.228060 0.006196 38636
24 GPL-57 GPL-58 0.016176 0.001541 38100
24 GPL-1 GPL-60 0.052686 0.001935 94374
24 GPL-7 GPL-60 0.362418 0.006468 48376
24 GPL-8 GPL-60 0.470990 0.011866 23032
24 GPL-10 GPL-60 0.856830 0.007303 17684
24 GPL-11 GPL-60 0.586688 0.005719 47835
24 GPL-21 GPL-60 1.000000 0.000000 8315
24 GPL-26 GPL-60 0.082054 0.004508 42237
24 GPL-29 GPL-60 0.297980 0.006755 42746
24 GPL-31 GPL-60 0.682006 0.005927 47918
24 GPL-37 GPL-60 0.548792 0.009270 36435
24 GPL-38 GPL-60 0.777510 0.008750 25906
24 GPL-40 GPL-60 0.086524 0.008462 14798
24 GPL-61 GPL-60 0.494630 0.012388 21091
24 GPL-75 GPL-60 0.091660 0.006269 21338
24 GPL-28 GPL-60 0.359072 0.004287 73696
24 GPL-30 GPL-60 0.638290 0.010667 23234
24 GPL-35 GPL-60 0.257470 0.014135 14441
24 GPL-44 GPL-60 0.161812 0.004750 51512
24 GPL-57 GPL-60 0.512848 0.006427 49642
24 GPL-58 GPL-60 0.084086 0.007221 14687
24 GPL-1 gpy-2 0.995216 0.000390 94142
24 GPL-7 gpy-2 0.787660 0.003709 69270
24 GPL-8 gpy-2 0.076808 0.005736 22627
24 GPL-10 gpy-2 0.887622 0.006111 18876
24 GPL-11 gpy-2 0.566162 0.006187 48741
24 GPL-21 gpy-2 1.000000 0.000000 10403
24 GPL-26 gpy-2 0.407528 0.007492 41975
24 GPL-29 gpy-2 0.029016 0.002366 42976
24 GPL-31 gpy-2 0.185550 0.004724 56048
24 GPL-37 gpy-2 0.760600 0.006821 37647
24 GPL-38 gpy-2 0.397420 0.008930 26993
24 GPL-40 gpy-2 0.757314 0.011536 15505
24 GPL-61 gpy-2 0.267834 0.009950 25880
24 GPL-75 gpy-2 0.876210 0.005661 19157
24 GPL-28 gpy-2 0.351300 0.003170 167458
24 GPL-30 gpy-2 0.709802 0.008625 24760
24 GPL-35 gpy-2 0.710870 0.013608 15145
24 GPL-44 gpy-2 0.958928 0.001827 52278
24 GPL-57 gpy-2 0.833602 0.003894 50016
24 GPL-58 gpy-2 0.289220 0.013209 14513
24 GPL-60 gpy-2 0.783356 0.008535 22424
24 GPL-1 gpy-13 0.157376 0.003369 83191
24 GPL-7 gpy-13 0.329312 0.007472 41818
24 GPL-8 gpy-13 0.581840 0.010662 20756
24 GPL-10 gpy-13 0.720090 0.009340 19513
24 GPL-11 gpy-13 0.396204 0.007317 40589
24 GPL-21 gpy-13 1.000000 0.000000 7857
24 GPL-26 gpy-13 0.052132 0.003218 37113
24 GPL-29 gpy-13 0.265588 0.006280 37697
24 GPL-31 gpy-13 0.037762 0.002120 47792
24 GPL-37 gpy-13 0.315024 0.009017 31938
24 GPL-38 gpy-13 0.219330 0.008771 22647
24 GPL-40 gpy-13 0.241058 0.016034 13470
24 GPL-61 gpy-13 0.612964 0.013114 18577
24 GPL-75 gpy-13 0.067800 0.005158 18775
24 GPL-28 gpy-13 0.215284 0.004357 64921
24 GPL-30 gpy-13 0.485936 0.011374 20620
24 GPL-35 gpy-13 0.004750 0.002518 12975
24 GPL-44 gpy-13 0.128012 0.004909 45962
24 GPL-57 gpy-13 0.577948 0.007857 41651
24 GPL-58 gpy-13 0.758150 0.014383 11262
24 GPL-60 gpy-13 0.063772 0.006237 19764
24 gpy-2 gpy-13 0.304314 0.010967 21037
24 GPL-1 gpz-8 0.609146 0.005363 71817
24 GPL-7 gpz-8 0.273654 0.008056 33433
24 GPL-8 gpz-8 0.464212 0.015938 15142
24 GPL-10 gpz-8 0.013612 0.003308 11125
24 GPL-11 gpz-8 0.857378 0.005481 35203
24 GPL-21 gpz-8 0.298848 0.026587 4761
24 GPL-26 gpz-8 0.996648 0.000696 28260
24 GPL-29 gpz-8 0.202096 0.008477 28429
24 GPL-31 gpz-8 0.210890 0.008600 32664
24 GPL-37 gpz-8 0.496232 0.011277 24434
24 GPL-38 gpz-8 0.670034 0.013154 18027
24 GPL-40 gpz-8 0.838930 0.012494 9035
24 GPL-61 gpz-8 0.821818 0.012313 13417
24 GPL-75 gpz-8 0.196288 0.010789 14500
24 GPL-28 gpz-8 0.419688 0.005088 61110
24 GPL-30 gpz-8 0.019490 0.003262 16667
24 GPL-35 gpz-8 0.783990 0.015903 9063
24 GPL-44 gpz-8 0.501870 0.008436 38631
24 GPL-57 gpz-8 0.034886 0.002817 39193
24 GPL-58 gpz-8 1.000000 0.000000 8097
24 GPL-60 gpz-8 0.407706 0.015955 14069
24 gpy-2 gpz-8 0.245990 0.012623 17075
24 gpy-13 gpz-8 0.981258 0.002633 12916
24 GPL-1 gpz-25 0.224134 0.004333 86644
24 GPL-7 gpz-25 0.112368 0.005737 43157
24 GPL-8 gpz-25 0.002708 0.000841 20763
24 GPL-10 gpz-25 0.949794 0.003791 20104
24 GPL-11 gpz-25 0.365226 0.007090 44204
24 GPL-21 gpz-25 0.508092 0.022355 7953
24 GPL-26 gpz-25 0.228906 0.007022 38038
24 GPL-29 gpz-25 0.134558 0.005651 39030
24 GPL-31 gpz-25 0.012074 0.001277 42708
24 GPL-37 gpz-25 0.527670 0.011001 32463
24 GPL-38 gpz-25 0.389666 0.011738 23529
24 GPL-40 gpz-25 0.077568 0.007717 13595
24 GPL-61 gpz-25 0.118302 0.008296 18976
24 GPL-75 gpz-25 0.002944 0.000828 19344
24 GPL-28 gpz-25 0.135208 0.003515 66262
24 GPL-30 gpz-25 0.222150 0.007485 25717
24 GPL-35 gpz-25 0.000000 0.000000 13007
24 GPL-44 gpz-25 0.104978 0.003622 47045
24 GPL-57 gpz-25 0.158098 0.004467 43270
24 GPL-58 gpz-25 0.057028 0.006906 11351
24 GPL-60 gpz-25 0.056748 0.005735 20345
24 gpy-2 gpz-25 0.071154 0.006221 20706
24 gpy-13 gpz-25 0.003518 0.001032 18103
24 gpz-8 gpz-25 0.549472 0.018985 12955
24 GPL-1 gpz-26 0.045590 0.001301 111855
24 GPL-7 gpz-26 0.162524 0.003644 64273
24 GPL-8 gpz-26 0.251786 0.006484 37414
24 GPL-10 gpz-26 0.326260 0.007845 33373
24 GPL-11 gpz-26 0.263614 0.004116 61205
24 GPL-21 gpz-26 1.000000 0.000000 20213
24 GPL-26 gpz-26 0.151292 0.004622 60569
24 GPL-29 gpz-26 0.379016 0.005412 61988
24 GPL-31 gpz-26 0.754834 0.004265 66413
24 GPL-37 gpz-26 0.112976 0.003419 52509
24 GPL-38 gpz-26 0.038676 0.002607 38241
24 GPL-40 gpz-26 0.214822 0.007886 28704
24 GPL-61 gpz-26 0.060540 0.003213 35213
24 GPL-75 gpz-26 0.115636 0.004606 33030
24 GPL-28 gpz-26 0.775408 0.002570 88002
24 GPL-30 gpz-26 0.034370 0.001929 59140
24 GPL-35 gpz-26 0.054890 0.003496 27051
24 GPL-44 gpz-26 0.378872 0.004763 64897
24 GPL-57 gpz-26 0.419676 0.004684 65844
24 GPL-58 gpz-26 0.422322 0.008606 26775
24 GPL-60 gpz-26 0.008864 0.001411 37695
24 gpy-2 gpz-26 0.083476 0.003811 38849
24 gpy-13 gpz-26 0.113874 0.004619 33557
24 gpz-8 gpz-26 0.850844 0.005530 27392
24 gpz-25 gpz-26 0.014098 0.001691 34273
24 GPL-1 gpz-6 0.968518 0.001254 90027
24 GPL-7 gpz-6 0.029608 0.002095 46403
24 GPL-8 gpz-6 0.066062 0.004892 22732
24 GPL-10 gpz-6 0.261092 0.010307 20573
24 GPL-11 gpz-6 0.234628 0.004989 50815
24 GPL-21 gpz-6 1.000000 0.000000 8340
24 GPL-26 gpz-6 0.280330 0.007413 40461
24 GPL-29 gpz-6 0.241290 0.007573 41567
24 GPL-31 gpz-6 0.843464 0.004691 46349
24 GPL-37 gpz-6 0.191474 0.006741 34514
24 GPL-38 gpz-6 0.421706 0.009829 24807
24 GPL-40 gpz-6 0.004726 0.001344 14671
24 GPL-61 gpz-6 0.000000 0.000000 20444
24 GPL-75 gpz-6 0.016974 0.002433 20623
24 GPL-28 gpz-6 0.282782 0.004462 68026
24 GPL-30 gpz-6 0.063320 0.004617 27803
24 GPL-35 gpz-6 0.112286 0.009126 14053
24 GPL-44 gpz-6 0.579492 0.006349 49690
24 GPL-57 gpz-6 0.029006 0.001586 56866
24 GPL-58 gpz-6 0.277854 0.014413 14904
24 GPL-60 gpz-6 0.391688 0.011497 21774
24 gpy-2 gpz-6 0.842306 0.006327 26582
24 gpy-13 gpz-6 0.508564 0.012027 19401
24 gpz-8 gpz-6 0.418470 0.014392 13869
24 gpz-25 gpz-6 0.169918 0.009427 19468
24 gpz-26 gpz-6 0.268132 0.006669 36669
24 GPL-1 gpz-10 0.140486 0.002474 111714
24 GPL-7 gpz-10 0.053250 0.002141 64558
24 GPL-8 gpz-10 0.035552 0.002207 37351
24 GPL-10 gpz-10 0.885244 0.003693 34407
24 GPL-11 gpz-10 0.423436 0.004749 61371
24 GPL-21 gpz-10 0.800266 0.007772 20415
24 GPL-26 gpz-10 0.436278 0.005522 60135
24 GPL-29 gpz-10 0.236528 0.004403 62163
24 GPL-31 gpz-10 0.258242 0.005291 57994
24 GPL-37 gpz-10 0.787772 0.004701 52792
24 GPL-38 gpz-10 0.888238 0.003695 38068
24 GPL-40 gpz-10 0.390516 0.009338 28718
24 GPL-61 gpz-10 0.200374 0.006592 35520
24 GPL-75 gpz-10 0.305384 0.006513 33030
24 GPL-28 gpz-10 0.173150 0.002781 87116
24 GPL-30 gpz-10 0.283100 0.006219 41801
24 GPL-35 gpz-10 0.003098 0.000808 27200
24 GPL-44 gpz-10 0.840210 0.002794 64852
24 GPL-57 gpz-10 0.078118 0.002007 84271
24 GPL-58 gpz-10 0.093622 0.004670 39131
24 GPL-60 gpz-10 0.116406 0.004920 37556
24 gpy-2 gpz-10 0.281630 0.005980 53224
24 gpy-13 gpz-10 0.054428 0.003536 33571
24 gpz-8 gpz-10 0.841096 0.005973 27065
24 gpz-25 gpz-10 0.000290 0.000140 34654
24 gpz-26 gpz-10 0.145986 0.003891 51016
24 gpz-6 gpz-10 0.313004 0.006861 36275
24 GPL-1 gpz-18 0.036736 0.001527 94600
24 GPL-7 gpz-18 0.050012 0.002602 48187
24 GPL-8 gpz-18 0.879900 0.006395 23740
24 GPL-10 gpz-18 0.944442 0.004256 20481
24 GPL-11 gpz-18 0.574298 0.007505 47381
24 GPL-21 gpz-18 1.000000 0.000000 8342
24 GPL-26 gpz-18 0.602842 0.006799 42170
24 GPL-29 gpz-18 0.583696 0.007029 42633
24 GPL-31 gpz-18 0.342708 0.006869 48977
24 GPL-37 gpz-18 0.547138 0.009189 36039
24 GPL-38 gpz-18 0.597488 0.009281 25549
24 GPL-40 gpz-18 0.292836 0.015134 14782
24 GPL-61 gpz-18 0.715932 0.010253 21072
24 GPL-75 gpz-18 0.280250 0.008271 21282
24 GPL-28 gpz-18 0.476304 0.005214 69762
24 GPL-30 gpz-18 0.132914 0.007036 28661
24 GPL-35 gpz-18 0.084898 0.008634 14512
24 GPL-44 gpz-18 0.162534 0.004754 51051
24 GPL-57 gpz-18 0.222728 0.006601 43104
24 GPL-58 gpz-18 1.000000 0.000000 12117
24 GPL-60 gpz-18 0.275628 0.010320 22483
24 gpy-2 gpz-18 0.290232 0.010634 23196
24 gpy-13 gpz-18 0.470598 0.010520 19871
24 gpz-8 gpz-18 0.184398 0.014221 14211
24 gpz-25 gpz-18 0.485384 0.011782 20438
24 gpz-26 gpz-18 0.372654 0.007291 37916
24 gpz-6 gpz-18 0.626538 0.009296 21859
24 gpz-10 gpz-18 0.464582 0.008203 38287
24 GPL-1 gpz-28 1.000000 0.000000 218870
24 GPL-7 gpz-28 0.238760 0.002055 127796
24 GPL-8 gpz-28 0.252478 0.002534 84645
24 GPL-10 gpz-28 0.020152 0.000644 94057
24 GPL-11 gpz-28 0.004366 0.000233 120937
24 GPL-21 gpz-28 0.770882 0.003662 64297
24 GPL-26 gpz-28 0.291784 0.002118 130240
24 GPL-29 gpz-28 0.922970 0.001054 134596
24 GPL-31 gpz-28 0.784106 0.001591 138076
24 GPL-37 gpz-28 0.561826 0.002664 119436
24 GPL-38 gpz-28 0.392240 0.003430 83242
24 GPL-40 gpz-28 0.122508 0.002338 75931
24 GPL-61 gpz-28 0.511728 0.003327 84634
24 GPL-75 gpz-28 0.390854 0.003181 75245
24 GPL-28 gpz-28 0.064076 0.001044 135541
24 GPL-30 gpz-28 0.216070 0.002474 107537
24 GPL-35 gpz-28 0.278430 0.004247 70219
24 GPL-44 gpz-28 0.115670 0.001232 118428
24 GPL-57 gpz-28 0.598778 0.001771 132439
24 GPL-58 gpz-28 0.284574 0.003350 78351
24 GPL-60 gpz-28 0.028246 0.000929 90657
24 gpy-2 gpz-28 0.740246 0.002700 88679
24 gpy-13 gpz-28 0.350704 0.003470 80101
24 gpz-8 gpz-28 0.495718 0.004036 72225
24 gpz-25 gpz-28 0.324430 0.004077 83282
24 gpz-26 gpz-28 0.084262 0.001232 97809
24 gpz-6 gpz-28 0.766380 0.002491 86214
24 gpz-10 gpz-28 0.167782 0.001667 97970
24 gpz-18 gpz-28 1.000000 0.000000 89855
24 GPL-1 gpz-33 0.101412 0.001887 100726
24 GPL-7 gpz-33 0.430826 0.004832 54823
24 GPL-8 gpz-33 0.975044 0.001749 30510
24 GPL-10 gpz-33 0.951902 0.001943 47281
24 GPL-11 gpz-33 0.590708 0.004493 51388
24 GPL-21 gpz-33 0.454938 0.012059 18298
24 GPL-26 gpz-33 0.306106 0.004712 51810
24 GPL-29 gpz-33 0.634304 0.004224 53750
24 GPL-31 gpz-33 0.744804 0.004224 49638
24 GPL-37 gpz-33 0.779422 0.004405 44818
24 GPL-38 gpz-33 0.133034 0.004625 31155
24 GPL-40 gpz-33 0.014814 0.001467 24302
24 GPL-61 gpz-33 0.046602 0.002574 28973
24 GPL-75 gpz-33 0.141254 0.005762 26509
24 GPL-28 gpz-33 0.448916 0.003378 78342
24 GPL-30 gpz-33 0.577028 0.005958 37247
24 GPL-35 gpz-33 0.130220 0.006321 22928
24 GPL-44 gpz-33 0.061950 0.002241 55090
24 GPL-57 gpz-33 0.924882 0.002235 58652
24 GPL-58 gpz-33 0.496382 0.008316 24430
24 GPL-60 gpz-33 0.237804 0.006352 31577
24 gpy-2 gpz-33 0.175092 0.005083 32530
24 gpy-13 gpz-33 0.005906 0.000848 27797
24 gpz-8 gpz-33 0.927168 0.004252 23108
24 gpz-25 gpz-33 0.518186 0.008256 28660
24 gpz-26 gpz-33 0.349612 0.004539 42472
24 gpz-6 gpz-33 0.887510 0.004138 30190
24 gpz-10 gpz-33 0.143792 0.003371 42618
24 gpz-18 gpz-33 0.642106 0.006909 31416
24 gpz-28 gpz-33 0.114642 0.001597 86135
24 GPL-1 gpz-36 0.911872 0.001087 154221
24 GPL-7 gpz-36 0.606582 0.003005 103859
24 GPL-8 gpz-36 0.010944 0.000955 70825
24 GPL-10 gpz-36 0.425546 0.004036 70159
24 GPL-11 gpz-36 0.669396 0.002913 98581
24 GPL-21 gpz-36 0.617472 0.006608 48290
24 GPL-26 gpz-36 0.918892 0.001496 100811
24 GPL-29 gpz-36 0.146186 0.002722 103757
24 GPL-31 gpz-36 0.142146 0.002512 104163
24 GPL-37 gpz-36 0.983770 0.000729 91680
24 GPL-38 gpz-36 0.840412 0.002782 70577
24 GPL-40 gpz-36 0.038930 0.002159 60227
24 GPL-61 gpz-36 0.178230 0.003470 68922
24 GPL-75 gpz-36 0.030104 0.001419 64452
24 GPL-28 gpz-36 0.778062 0.001899 126629
24 GPL-30 gpz-36 0.260624 0.003971 77191
24 GPL-35 gpz-36 0.304156 0.006305 57287
24 GPL-44 gpz-36 0.247288 0.002907 102811
24 GPL-57 gpz-36 0.305404 0.002706 99366
24 GPL-58 gpz-36 0.605320 0.005415 53297
24 GPL-60 gpz-36 0.025006 0.001460 72605
24 gpy-2 gpz-36 0.903196 0.002222 69980
24 gpy-13 gpz-36 0.587170 0.005227 66254
24 gpz-8 gpz-36 0.465176 0.005923 58156
24 gpz-25 gpz-36 0.012352 0.000922 67880
24 gpz-26 gpz-36 0.432238 0.003840 85952
24 gpz-6 gpz-36 0.314550 0.004542 69824
24 gpz-10 gpz-36 0.439216 0.003699 86063
24 gpz-18 gpz-36 0.486776 0.004668 72318
24 gpz-28 gpz-36 0.592798 0.001426 133372
24 gpz-33 gpz-36 0.871444 0.002041 75376
24 GPL-1 gpz-40 0.130942 0.002148 133752
24 GPL-7 gpz-40 0.062926 0.002701 72386
24 GPL-8 gpz-40 0.909824 0.004141 37314
24 GPL-10 gpz-40 0.176744 0.007007 29351
24 GPL-11 gpz-40 0.914982 0.002142 69558
24 GPL-21 gpz-40 0.385976 0.015116 14327
24 GPL-26 gpz-40 0.376452 0.006278 66115
24 GPL-29 gpz-40 0.852066 0.004153 67104
24 GPL-31 gpz-40 0.196504 0.003269 90155
24 GPL-37 gpz-40 0.378110 0.005290 57000
24 GPL-38 gpz-40 0.409684 0.006134 40491
24 GPL-40 gpz-40 0.247916 0.009484 24807
24 GPL-61 gpz-40 0.954224 0.002899 34212
24 GPL-75 gpz-40 0.887850 0.004113 34094
24 GPL-28 gpz-40 0.097266 0.002865 97703
24 GPL-30 gpz-40 0.293630 0.008886 38715
24 GPL-35 gpz-40 0.040924 0.004066 23490
24 GPL-44 gpz-40 0.224322 0.004403 74697
24 GPL-57 gpz-40 0.853990 0.002902 66671
24 GPL-58 gpz-40 0.224046 0.011235 20229
24 GPL-60 gpz-40 0.020080 0.002396 36651
24 gpy-2 gpz-40 0.267332 0.006992 37035
24 gpy-13 gpz-40 0.537016 0.009407 32458
24 gpz-8 gpz-40 0.724670 0.008702 23723
24 gpz-25 gpz-40 0.084862 0.005218 33147
24 gpz-26 gpz-40 0.073744 0.002833 55825
24 gpz-6 gpz-40 0.656438 0.007371 35367
24 gpz-10 gpz-40 0.169332 0.004470 55795
24 gpz-18 gpz-40 0.066762 0.004370 36605
24 gpz-28 gpz-40 0.676292 0.002277 132057
24 gpz-33 gpz-40 0.115404 0.002711 48840
24 gpz-36 gpz-40 0.470940 0.003963 97569
24 GPL-1 gpz-47 0.874716 0.002085 104989
24 GPL-7 gpz-47 0.449354 0.006122 59128
24 GPL-8 gpz-47 0.227518 0.008376 32581
24 GPL-10 gpz-47 0.596186 0.006545 37445
24 GPL-11 gpz-47 0.294850 0.004637 56961
24 GPL-21 gpz-47 1.000000 0.000000 15793
24 GPL-26 gpz-47 0.005566 0.000729 54676
24 GPL-29 gpz-47 0.514604 0.005911 55688
24 GPL-31 gpz-47 0.387780 0.005568 57954
24 GPL-37 gpz-47 0.691588 0.005529 47376
24 GPL-38 gpz-47 0.332986 0.007295 33708
24 GPL-40 gpz-47 0.623184 0.011297 24026
24 GPL-61 gpz-47 0.002634 0.000866 30501
24 GPL-75 gpz-47 0.219560 0.007253 28934
24 GPL-28 gpz-47 0.761136 0.003363 82330
24 GPL-30 gpz-47 0.270726 0.005890 47586
24 GPL-35 gpz-47 0.158894 0.009552 22550
24 GPL-44 gpz-47 0.780984 0.004313 60534
24 GPL-57 gpz-47 0.011484 0.000927 59910
24 GPL-58 gpz-47 0.003956 0.001132 21464
24 GPL-60 gpz-47 0.451804 0.010199 32513
24 gpy-2 gpz-47 0.063644 0.004113 32587
24 gpy-13 gpz-47 0.755826 0.008225 28736
24 gpz-8 gpz-47 0.684546 0.009317 22695
24 gpz-25 gpz-47 0.046554 0.004269 29624
24 gpz-26 gpz-47 0.025016 0.001922 46077
24 gpz-6 gpz-47 0.026264 0.002372 31844
24 gpz-10 gpz-47 0.066136 0.003301 46281
24 gpz-18 gpz-47 0.156378 0.006268 32883
24 gpz-28 gpz-47 0.357918 0.002679 95158
24 gpz-33 gpz-47 0.387982 0.005795 38397
24 gpz-36 gpz-47 0.110372 0.002568 81768
24 gpz-40 gpz-47 0.820656 0.004148 50289
24 GPL-1 gpz-53 0.817776 0.002015 144794
24 GPL-7 gpz-53 0.003616 0.000432 85898
24 GPL-8 gpz-53 0.338666 0.006179 50548
24 GPL-10 gpz-53 0.826718 0.004156 43690
24 GPL-11 gpz-53 0.093788 0.002269 81246
24 GPL-21 gpz-53 0.528418 0.009833 29461
24 GPL-26 gpz-53 0.484054 0.004027 82091
24 GPL-29 gpz-53 0.336854 0.004216 84737
24 GPL-31 gpz-53 0.006586 0.000620 88966
24 GPL-37 gpz-53 0.549530 0.004555 72645
24 GPL-38 gpz-53 0.991000 0.000679 51853
24 GPL-40 gpz-53 0.064562 0.003478 40753
24 GPL-61 gpz-53 0.480210 0.006836 48928
24 GPL-75 gpz-53 0.079822 0.003942 45095
24 GPL-28 gpz-53 0.590852 0.003157 102493
24 GPL-30 gpz-53 0.197642 0.004193 59381
24 GPL-35 gpz-53 0.003786 0.000775 38056
24 GPL-44 gpz-53 0.384030 0.003652 84548
24 GPL-57 gpz-53 0.083814 0.002133 79711
24 GPL-58 gpz-53 0.667442 0.006952 36990
24 GPL-60 gpz-53 0.133914 0.004855 52947
24 gpy-2 gpz-53 0.860942 0.004078 50344
24 gpy-13 gpz-53 0.077512 0.003752 45911
24 gpz-8 gpz-53 0.246650 0.008135 38310
24 gpz-25 gpz-53 0.017822 0.001636 48146
24 gpz-26 gpz-53 0.318192 0.004781 66903
24 gpz-6 gpz-53 0.324390 0.005732 50392
24 gpz-10 gpz-53 0.000516 0.000179 66937
24 gpz-18 gpz-53 0.105874 0.004060 52789
24 gpz-28 gpz-53 0.155394 0.001575 131399
24 gpz-33 gpz-53 0.820548 0.003255 56905
24 gpz-36 gpz-53 0.268708 0.002671 104561
24 gpz-40 gpz-53 0.082590 0.002484 77840
24 gpz-47 gpz-53 0.230008 0.004998 61687
24 GPL-1 gpz-55 0.091812 0.001281 197550
24 GPL-7 gpz-55 0.026024 0.000969 128040
24 GPL-8 gpz-55 0.508970 0.004794 85758
24 GPL-10 gpz-55 0.202826 0.004258 69779
24 GPL-11 gpz-55 0.538884 0.002530 122141
24 GPL-21 gpz-55 0.860854 0.003942 55672
24 GPL-26 gpz-55 0.308310 0.003500 126075
24 GPL-29 gpz-55 0.900410 0.001740 129287
24 GPL-31 gpz-55 0.113246 0.002092 132097
24 GPL-37 gpz-55 0.383828 0.004017 113651
24 GPL-38 gpz-55 0.446416 0.004250 86160
24 GPL-40 gpz-55 0.216608 0.004346 71919
24 GPL-61 gpz-55 0.339738 0.004802 82891
24 GPL-75 gpz-55 0.102604 0.002923 77706
24 GPL-28 gpz-55 0.067922 0.001382 149004
24 GPL-30 gpz-55 0.522260 0.004093 95880
24 GPL-35 gpz-55 0.064010 0.002600 68370
24 GPL-44 gpz-55 0.221768 0.002419 125588
24 GPL-57 gpz-55 0.212726 0.002160 125802
24 GPL-58 gpz-55 0.304660 0.004466 67815
24 GPL-60 gpz-55 0.597926 0.004536 88468
24 gpy-2 gpz-55 0.498212 0.004245 88015
24 gpy-13 gpz-55 0.408320 0.004796 79419
24 gpz-8 gpz-55 0.895464 0.002679 68597
24 gpz-25 gpz-55 0.553652 0.004688 81925
24 gpz-26 gpz-55 0.652834 0.003078 104345
24 gpz-6 gpz-55 0.176196 0.003451 85612
24 gpz-10 gpz-55 0.728034 0.002879 104803
24 gpz-18 gpz-55 0.163054 0.003094 88125
24 gpz-28 gpz-55 0.220490 0.001495 177693
24 gpz-33 gpz-55 0.423214 0.003547 93705
24 gpz-36 gpz-55 0.763982 0.001776 148453
24 gpz-40 gpz-55 0.788724 0.002801 120873
24 gpz-47 gpz-55 0.686982 0.003621 100013
24 gpz-53 gpz-55 0.265084 0.002624 132028
24 GPL-1 gpz-57 0.209462 0.003255 94453
24 GPL-7 gpz-57 0.193686 0.005492 51769
24 GPL-8 gpz-57 0.186292 0.007070 27435
24 GPL-10 gpz-57 0.811520 0.007656 23795
24 GPL-11 gpz-57 0.055658 0.002562 50143
24 GPL-21 gpz-57 0.594858 0.017454 12272
24 GPL-26 gpz-57 0.947130 0.002476 47028
24 GPL-29 gpz-57 0.579862 0.006701 48047
24 GPL-31 gpz-57 0.227380 0.005156 51819
24 GPL-37 gpz-57 0.299074 0.007497 41002
24 GPL-38 gpz-57 0.929614 0.003402 29046
24 GPL-40 gpz-57 0.653616 0.011329 19435
24 GPL-61 gpz-57 0.350574 0.011266 25469
24 GPL-75 gpz-57 0.268524 0.007942 24501
24 GPL-28 gpz-57 0.324480 0.003616 85595
24 GPL-30 gpz-57 0.199798 0.007524 29693
24 GPL-35 gpz-57 0.832204 0.009750 18509
24 GPL-44 gpz-57 0.050100 0.002490 54288
24 GPL-57 gpz-57 0.220788 0.004360 58764
24 GPL-58 gpz-57 0.838062 0.008169 16826
24 GPL-60 gpz-57 0.952982 0.003703 27391
24 gpy-2 gpz-57 0.240922 0.008228 27710
24 gpy-13 gpz-57 0.702530 0.009347 24049
24 gpz-8 gpz-57 0.051448 0.005257 18476
24 gpz-25 gpz-57 0.324484 0.009956 24593
24 gpz-26 gpz-57 0.628022 0.006480 40920
24 gpz-6 gpz-57 0.669808 0.009275 26312
24 gpz-10 gpz-57 0.435518 0.007895 41003
24 gpz-18 gpz-57 0.048900 0.003806 27369
24 gpz-28 gpz-57 0.777624 0.002710 87506
24 gpz-33 gpz-57 0.836328 0.004657 33776
24 gpz-36 gpz-57 0.429222 0.004821 74729
24 gpz-40 gpz-57 0.638856 0.007498 42597
24 gpz-47 gpz-57 0.254830 0.008167 35932
24 gpz-53 gpz-57 0.358124 0.005534 55433
24 gpz-55 gpz-57 0.308656 0.003538 90451
24 GPL-1 GPL-12 0.308060 0.003603 116462
24 GPL-7 GPL-12 0.206284 0.004771 63122
24 GPL-8 GPL-12 0.647590 0.007729 32754
24 GPL-10 GPL-12 0.478824 0.011105 24840
24 GPL-11 GPL-12 0.181968 0.004343 58815
24 GPL-21 GPL-12 0.469892 0.018003 13491
24 GPL-26 GPL-12 0.359560 0.007102 57684
24 GPL-29 GPL-12 0.725066 0.006052 58681
24 GPL-31 GPL-12 0.814128 0.004033 62755
24 GPL-37 GPL-12 0.469216 0.006508 49495
24 GPL-38 GPL-12 0.960358 0.002600 34843
24 GPL-40 GPL-12 0.434980 0.011939 22517
24 GPL-61 GPL-12 0.391314 0.010261 30284
24 GPL-75 GPL-12 0.721302 0.006688 29297
24 GPL-28 GPL-12 0.324332 0.003243 101051
24 GPL-30 GPL-12 0.410494 0.008069 35968
24 GPL-35 GPL-12 0.540396 0.011566 21420
24 GPL-44 GPL-12 0.142160 0.003761 65208
24 GPL-57 GPL-12 0.486026 0.004452 73136
24 GPL-58 GPL-12 1.000000 0.000000 18738
24 GPL-60 GPL-12 0.604036 0.009823 32443
24 gpy-2 GPL-12 0.733552 0.007825 32005
24 gpy-13 GPL-12 0.641324 0.008753 28757
24 gpz-8 GPL-12 0.588420 0.013416 21226
24 gpz-25 GPL-12 0.356558 0.009579 29201
24 gpz-26 GPL-12 0.438254 0.006271 49188
24 gpz-6 GPL-12 0.429116 0.009119 31034
24 gpz-10 GPL-12 0.564616 0.006993 49255
24 gpz-18 GPL-12 0.529190 0.009845 32387
24 gpz-28 GPL-12 1.000000 0.000000 113156
24 gpz-33 GPL-12 0.433042 0.006566 41558
24 gpz-36 GPL-12 0.293990 0.004130 87979
24 gpz-40 GPL-12 0.042950 0.002457 50751
24 gpz-47 GPL-12 0.664538 0.007089 44067
24 gpz-53 GPL-12 0.370244 0.005068 67818
24 gpz-55 GPL-12 0.567536 0.003822 107868
24 gpz-57 GPL-12 0.242388 0.007064 37161
24 GPL-1 GPL-80 0.341780 0.005311 83110
24 GPL-7 GPL-80 0.832918 0.005053 40194
24 GPL-8 GPL-80 0.243774 0.010326 18840
24 GPL-10 GPL-80 0.820934 0.007999 18291
24 GPL-11 GPL-80 0.950328 0.002399 40358
24 GPL-21 GPL-80 1.000000 0.000000 5982
24 GPL-26 GPL-80 0.820490 0.005950 34218
24 GPL-29 GPL-80 0.212456 0.006940 35011
24 GPL-31 GPL-80 0.808528 0.005326 44523
24 GPL-37 GPL-80 0.485260 0.010377 29337
24 GPL-38 GPL-80 0.092500 0.005631 21506
24 GPL-40 GPL-80 0.761532 0.015770 11174
24 GPL-61 GPL-80 0.700318 0.012607 16564
24 GPL-75 GPL-80 0.134280 0.008602 17814
24 GPL-28 GPL-80 0.034594 0.001663 66296
24 GPL-30 GPL-80 0.413242 0.012184 20778
24 GPL-35 GPL-80 0.018456 0.004362 11114
24 GPL-44 GPL-80 0.667160 0.006189 45134
24 GPL-57 GPL-80 0.906846 0.002938 50522
24 GPL-58 GPL-80 0.100888 0.009713 10692
24 GPL-60 GPL-80 1.000000 0.000000 17268
24 gpy-2 GPL-80 0.961324 0.003733 21260
24 gpy-13 GPL-80 0.223052 0.010869 15806
24 gpz-8 GPL-80 0.825264 0.012947 10778
24 gpz-25 GPL-80 0.099736 0.008967 15850
24 gpz-26 GPL-80 0.847614 0.004803 31875
24 gpz-6 GPL-80 0.626362 0.013148 16938
24 gpz-10 GPL-80 0.061718 0.003713 32320
24 gpz-18 GPL-80 0.254752 0.011166 17418
24 gpz-28 GPL-80 0.913890 0.001730 81347
24 gpz-33 GPL-80 0.584278 0.007232 27029
24 gpz-36 GPL-80 0.535470 0.005665 65350
24 gpz-40 GPL-80 0.298282 0.009560 28553
24 gpz-47 GPL-80 0.566928 0.010032 27312
24 gpz-53 GPL-80 0.723022 0.006869 45550
24 gpz-55 GPL-80 0.070346 0.002652 78024
24 gpz-57 GPL-80 0.903486 0.004897 22163
24 GPL-12 GPL-80 0.963804 0.003034 26288
24 GPL-1 GPL-47 0.129240 0.003768 66076
24 GPL-7 GPL-47 0.001802 0.000600 31590
24 GPL-8 GPL-47 0.801376 0.010605 13780
24 GPL-10 GPL-47 0.500104 0.017345 11185
24 GPL-11 GPL-47 0.681534 0.007938 31519
24 GPL-21 GPL-47 1.000000 0.000000 4067
24 GPL-26 GPL-47 0.445370 0.010896 24992
24 GPL-29 GPL-47 0.792890 0.008274 25412
24 GPL-31 GPL-47 0.078836 0.004065 31353
24 GPL-37 GPL-47 0.417152 0.013432 19584
24 GPL-38 GPL-47 0.223630 0.008350 22756
24 GPL-40 GPL-47 0.001140 0.000514 8355
24 GPL-61 GPL-47 0.351132 0.013444 14382
24 GPL-75 GPL-47 0.017810 0.002194 18577
24 GPL-28 GPL-47 0.147782 0.004059 58531
24 GPL-30 GPL-47 0.522266 0.017415 11632
24 GPL-35 GPL-47 0.325816 0.018861 8999
24 GPL-44 GPL-47 0.133736 0.003790 61294
24 GPL-57 GPL-47 0.011390 0.001462 33723
24 GPL-58 GPL-47 0.015232 0.004440 5438
24 GPL-60 GPL-47 0.077964 0.006591 14340
24 gpy-2 GPL-47 0.316978 0.015021 13016
24 gpy-13 GPL-47 0.396764 0.017173 13744
24 gpz-8 GPL-47 1.000000 0.000000 8355
24 gpz-25 GPL-47 0.086016 0.008641 11288
24 gpz-26 GPL-47 0.057196 0.003042 37688
24 gpz-6 GPL-47 0.244962 0.016171 12130
24 gpz-10 GPL-47 0.177464 0.008116 26107
24 gpz-18 GPL-47 0.048658 0.006465 11788
24 gpz-28 GPL-47 0.703480 0.003322 53534
24 gpz-33 GPL-47 0.212504 0.004593 35991
24 gpz-36 GPL-47 0.362100 0.005483 55827
24 gpz-40 GPL-47 0.285146 0.011604 19878
24 gpz-47 GPL-47 0.031070 0.003820 21169
24 gpz-53 GPL-47 0.006044 0.000868 38328
24 gpz-55 GPL-47 0.007550 0.000785 66363
24 gpz-57 GPL-47 0.513774 0.013156 16665
24 GPL-12 GPL-47 0.110096 0.007807 18547
24 GPL-80 GPL-47 1.000000 0.000000 8663
24 GPL-1 GPL-53 0.937872 0.001404 125873
24 GPL-7 GPL-53 0.817270 0.003895 67331
24 GPL-8 GPL-53 0.301010 0.007512 36112
24 GPL-10 GPL-53 0.404962 0.009136 29340
24 GPL-11 GPL-53 0.338450 0.004867 62666
24 GPL-21 GPL-53 0.565226 0.014669 15540
24 GPL-26 GPL-53 0.809662 0.004309 62355
24 GPL-29 GPL-53 0.389176 0.006268 63097
24 GPL-31 GPL-53 0.026782 0.001797 58351
24 GPL-37 GPL-53 0.216194 0.006128 51011
24 GPL-38 GPL-53 0.094296 0.004272 38330
24 GPL-40 GPL-53 0.925856 0.005309 24397
24 GPL-61 GPL-53 0.133668 0.006211 33684
24 GPL-75 GPL-53 0.174394 0.006566 32800
24 GPL-28 GPL-53 0.918472 0.002020 85384
24 GPL-30 GPL-53 0.500044 0.006238 49632
24 GPL-35 GPL-53 0.178616 0.008418 24514
24 GPL-44 GPL-53 0.884638 0.002606 68078
24 GPL-57 GPL-53 0.013782 0.001023 62347
24 GPL-58 GPL-53 0.786806 0.008645 22311
24 GPL-60 GPL-53 0.807352 0.006234 33891
24 gpy-2 GPL-53 0.014750 0.001706 37350
24 gpy-13 GPL-53 0.272430 0.008539 31489
24 gpz-8 GPL-53 0.171836 0.009272 26304
24 gpz-25 GPL-53 0.012892 0.001543 32970
24 gpz-26 GPL-53 0.039220 0.002161 51956
24 gpz-6 GPL-53 0.237474 0.007277 34203
24 gpz-10 GPL-53 0.000666 0.000249 52836
24 gpz-18 GPL-53 0.277332 0.008035 33629
24 gpz-28 GPL-53 0.700826 0.002050 117753
24 gpz-33 GPL-53 0.257008 0.005001 44901
24 gpz-36 GPL-53 0.545012 0.003706 91274
24 gpz-40 GPL-53 0.074018 0.003159 55191
24 gpz-47 GPL-53 0.019940 0.001645 47916
24 gpz-53 GPL-53 0.227064 0.003576 72600
24 gpz-55 GPL-53 0.661750 0.002987 111237
24 gpz-57 GPL-53 0.058216 0.003522 40171
24 GPL-12 GPL-53 0.595396 0.006997 46789
24 GPL-80 GPL-53 0.648178 0.009309 28703
24 GPL-47 GPL-53 0.571692 0.012208 22743
24 GPL-1 GP-55 0.160040 0.002931 99707
24 GPL-7 GP-55 0.365346 0.005340 53043
24 GPL-8 GP-55 0.921372 0.004663 29056
24 GPL-10 GP-55 0.382230 0.007730 40031
24 GPL-11 GP-55 0.262172 0.003334 98643
24 GPL-21 GP-55 0.440558 0.017924 12410
24 GPL-26 GP-55 0.571996 0.007561 49074
24 GPL-29 GP-55 0.506512 0.006657 50257
24 GPL-31 GP-55 0.000456 0.000215 48385
24 GPL-37 GP-55 0.278968 0.006208 52351
24 GPL-38 GP-55 0.125422 0.004594 31756
24 GPL-40 GP-55 0.011038 0.002654 18682
24 GPL-61 GP-55 0.048182 0.003794 25374
24 GPL-75 GP-55 0.100922 0.004352 31878
24 GPL-28 GP-55 0.887046 0.002354 80248
24 GPL-30 GP-55 0.195616 0.006557 33666
24 GPL-35 GP-55 0.632186 0.012697 18208
24 GPL-44 GP-55 0.024308 0.001457 48590
24 GPL-57 GP-55 0.665468 0.005508 53731
24 GPL-58 GP-55 1.000000 0.000000 16116
24 GPL-60 GP-55 0.688172 0.008048 26938
24 gpy-2 GP-55 0.166058 0.007538 28584
24 gpy-13 GP-55 0.053620 0.005615 23965
24 gpz-8 GP-55 0.479270 0.011385 22654
24 gpz-25 GP-55 0.095326 0.005741 24684
24 gpz-26 GP-55 0.192522 0.005431 43583
24 gpz-6 GP-55 0.431332 0.008019 25551
24 gpz-10 GP-55 0.270296 0.006045 44264
24 gpz-18 GP-55 0.166652 0.008190 25449
24 gpz-28 GP-55 0.498656 0.002403 99379
24 gpz-33 GP-55 0.083796 0.003008 37699
24 gpz-36 GP-55 0.683128 0.003579 80396
24 gpz-40 GP-55 0.132726 0.005245 42326
24 gpz-47 GP-55 0.297992 0.007548 38173
24 gpz-53 GP-55 0.121684 0.002960 57995
24 gpz-55 GP-55 0.401982 0.004235 95702
24 gpz-57 GP-55 0.019204 0.001942 40164
24 GPL-12 GP-55 0.563036 0.006818 46725
24 GPL-80 GP-55 0.628606 0.010619 22458
24 GPL-47 GP-55 0.170254 0.007334 24185
24 GPL-53 GP-55 0.036292 0.002886 39274
24 GPL-1 gpz-48 0.491520 0.001276 173605
24 GPL-7 gpz-48 0.087686 0.001245 97010
24 GPL-8 gpz-48 0.064704 0.001462 59990
24 GPL-10 gpz-48 0.214350 0.002998 67893
24 GPL-11 gpz-48 0.692152 0.001694 89798
24 GPL-21 gpz-48 0.893362 0.002861 44348
24 GPL-26 gpz-48 0.494442 0.002282 99366
24 GPL-29 gpz-48 0.523130 0.002253 102142
24 GPL-31 gpz-48 0.240256 0.001929 104253
24 GPL-37 gpz-48 1.000000 0.000000 86729
24 GPL-38 gpz-48 0.774082 0.002385 58733
24 GPL-40 gpz-48 0.081840 0.001820 53473
24 GPL-61 gpz-48 0.100726 0.002075 59288
24 GPL-75 gpz-48 0.022620 0.000755 53246
24 GPL-28 gpz-48 0.094938 0.001001 112443
24 GPL-30 gpz-48 1.000000 0.000000 79511
24 GPL-35 gpz-48 0.320322 0.004544 48847
24 GPL-44 gpz-48 0.641682 0.001844 91030
24 GPL-57 gpz-48 0.055588 0.000911 55783
24 GPL-58 gpz-48 0.350150 0.003822 29619
24 GPL-60 gpz-48 0.024512 0.000841 64720
24 gpy-2 gpz-48 1.000000 0.000000 35107
24 gpy-13 gpz-48 0.492842 0.003666 55542
24 gpz-8 gpz-48 0.102168 0.002271 50725
24 gpz-25 gpz-48 0.238326 0.003157 58840
24 gpz-26 gpz-48 0.654264 0.002340 71144
24 gpz-6 gpz-48 0.035784 0.001020 61672
24 gpz-10 gpz-48 0.096272 0.001195 71825
24 gpz-18 gpz-48 0.893662 0.002012 64540
24 gpz-28 gpz-48 1.000000 0.000000 130218
24 gpz-33 gpz-48 1.000000 0.000000 59247
24 gpz-36 gpz-48 0.207646 0.001545 111987
24 gpz-40 gpz-48 0.793182 0.001955 100991
24 gpz-47 gpz-48 1.000000 0.000000 70532
24 gpz-53 gpz-48 0.092094 0.001196 98543
24 gpz-55 gpz-48 0.178744 0.001089 138062
24 gpz-57 gpz-48 0.665664 0.003002 64399
24 GPL-12 gpz-48 0.515532 0.003163 83479
24 GPL-80 gpz-48 0.052730 0.001372 58321
24 GPL-47 gpz-48 0.161536 0.002905 53173
24 GPL-53 gpz-48 0.530804 0.002813 86108
24 GP-55 gpz-48 0.495464 0.002671 73396
24 GPL-1 gpz-50 0.832826 0.000809 274021
24 GPL-7 gpz-50 0.857814 0.001164 201526
24 GPL-8 gpz-50 0.530016 0.002974 152562
24 GPL-10 gpz-50 0.954348 0.000848 146751
24 GPL-11 gpz-50 0.878286 0.000961 199669
24 GPL-21 gpz-50 0.760460 0.003326 116463
24 GPL-26 gpz-50 0.313028 0.002071 200686
24 GPL-29 gpz-50 0.203986 0.001893 204867
24 GPL-31 gpz-50 0.891058 0.000950 209067
24 GPL-37 gpz-50 0.526184 0.001809 191218
24 GPL-38 gpz-50 0.404826 0.002464 152051
24 GPL-40 gpz-50 0.696508 0.003285 136430
24 GPL-61 gpz-50 0.352466 0.002910 149064
24 GPL-75 gpz-50 0.220596 0.002075 144900
24 GPL-28 gpz-50 0.762100 0.001128 216185
24 GPL-30 gpz-50 0.189370 0.002087 172459
24 GPL-35 gpz-50 0.910182 0.001514 131817
24 GPL-44 gpz-50 0.368784 0.002089 198688
24 GPL-57 gpz-50 0.195820 0.001805 196860
24 GPL-58 gpz-50 0.755826 0.002578 125078
24 GPL-60 gpz-50 0.417638 0.002843 156192
24 gpy-2 gpz-50 0.648962 0.002597 156391
24 gpy-13 gpz-50 0.410888 0.002930 146023
24 gpz-8 gpz-50 0.406152 0.003616 131596
24 gpz-25 gpz-50 0.585876 0.002984 149162
24 gpz-26 gpz-50 0.202578 0.001888 173253
24 gpz-6 gpz-50 0.412882 0.002988 153377
24 gpz-10 gpz-50 0.921868 0.000891 173530
24 gpz-18 gpz-50 0.425444 0.002770 156466
24 gpz-28 gpz-50 1.000000 0.000000 260944
24 gpz-33 gpz-50 0.341874 0.001827 161771
24 gpz-36 gpz-50 0.145898 0.001141 212946
24 gpz-40 gpz-50 0.914446 0.001081 198927
24 gpz-47 gpz-50 0.040194 0.001125 166536
24 gpz-53 gpz-50 1.000000 0.000000 204783
24 gpz-55 gpz-50 0.533888 0.001523 261854
24 gpz-57 gpz-50 0.759522 0.002328 157296
24 GPL-12 gpz-50 0.458604 0.002470 182441
24 GPL-80 gpz-50 0.975728 0.000603 145053
24 GPL-47 gpz-50 0.808330 0.002616 123929
24 GPL-53 gpz-50 0.565138 0.002265 176882
24 GP-55 gpz-50 0.906844 0.001299 156619
24 gpz-48 gpz-50 0.546034 0.000632 273000
24 GPL-1 gpz-51 0.526786 0.003608 110382
24 GPL-7 gpz-51 0.017170 0.001132 63931
24 GPL-8 gpz-51 0.964874 0.001840 36456
24 GPL-10 gpz-51 0.646508 0.005505 48492
24 GPL-11 gpz-51 0.800658 0.003620 60903
24 GPL-21 gpz-51 0.384536 0.012224 19891
24 GPL-26 gpz-51 0.987268 0.000770 59621
24 GPL-29 gpz-51 0.466998 0.005156 60868
24 GPL-31 gpz-51 0.126640 0.003512 57167
24 GPL-37 gpz-51 0.832954 0.004293 51607
24 GPL-38 gpz-51 0.780664 0.005380 37672
24 GPL-40 gpz-51 0.162638 0.006374 28217
24 GPL-61 gpz-51 0.997258 0.000490 34490
24 GPL-75 gpz-51 0.755668 0.006311 32024
24 GPL-28 gpz-51 0.656730 0.003227 86712
24 GPL-30 gpz-51 0.913096 0.003330 40527
24 GPL-35 gpz-51 0.183320 0.007511 26418
24 GPL-44 gpz-51 0.826132 0.002934 64939
24 GPL-57 gpz-51 0.529020 0.004136 65671
24 GPL-58 gpz-51 0.797686 0.006656 26386
24 GPL-60 gpz-51 0.048872 0.003200 37274
24 gpy-2 gpz-51 0.140554 0.005899 37741
24 gpy-13 gpz-51 0.200036 0.006748 32692
24 gpz-8 gpz-51 0.076188 0.005797 26692
24 gpz-25 gpz-51 0.172036 0.006738 33548
24 gpz-26 gpz-51 0.117992 0.003499 50353
24 gpz-6 gpz-51 0.931308 0.002878 35879
24 gpz-10 gpz-51 0.073064 0.003308 50922
24 gpz-18 gpz-51 0.684596 0.006760 37105
24 gpz-28 gpz-51 0.651258 0.002237 96706
24 gpz-33 gpz-51 0.326766 0.005749 40822
24 gpz-36 gpz-51 0.962756 0.001017 85098
24 gpz-40 gpz-51 0.377224 0.006705 55365
24 gpz-47 gpz-51 0.241406 0.005012 45626
24 gpz-53 gpz-51 0.052516 0.001883 66458
24 gpz-55 gpz-51 0.513184 0.003488 104117
24 gpz-57 gpz-51 0.746764 0.004930 40427
24 GPL-12 gpz-51 0.850882 0.003612 48658
24 GPL-80 gpz-51 0.985134 0.001231 31622
24 GPL-47 gpz-51 0.032916 0.003378 25191
24 GPL-53 gpz-51 0.374850 0.005041 51156
24 GP-55 gpz-51 0.194340 0.005426 43113
24 gpz-48 gpz-51 0.668072 0.002642 71154
24 gpz-50 gpz-51 0.403156 0.001989 173522
24 GPL-1 gpy-5 0.519546 0.003260 127232
24 GPL-7 gpy-5 0.308274 0.004515 75982
24 GPL-8 gpy-5 0.759696 0.005569 44547
24 GPL-10 gpy-5 0.836974 0.003401 58304
24 GPL-11 gpy-5 0.613278 0.003963 73021
24 GPL-21 gpy-5 0.245662 0.008865 23254
24 GPL-26 gpy-5 0.624900 0.004937 72508
24 GPL-29 gpy-5 0.768218 0.003828 73677
24 GPL-31 gpy-5 0.006058 0.000632 76859
24 GPL-37 gpy-5 0.749940 0.004064 63702
24 GPL-38 gpy-5 0.695900 0.006563 45930
24 GPL-40 gpy-5 0.377184 0.008008 34159
24 GPL-61 gpy-5 0.638648 0.006859 42576
24 GPL-75 gpy-5 0.149590 0.004880 39940
24 GPL-28 gpy-5 0.275576 0.002589 124821
24 GPL-30 gpy-5 0.636052 0.006382 48627
24 GPL-35 gpy-5 0.373150 0.009149 32125
24 GPL-44 gpy-5 0.220434 0.003595 77247
24 GPL-57 gpy-5 0.188132 0.002354 100249
24 GPL-58 gpy-5 0.898430 0.005086 30575
24 GPL-60 gpy-5 0.063344 0.003794 45580
24 gpy-2 gpy-5 0.693756 0.005513 44906
24 gpy-13 gpy-5 0.552696 0.007567 40012
24 gpz-8 gpy-5 0.167226 0.006830 32071
24 gpz-25 gpy-5 0.008344 0.001232 41559
24 gpz-26 gpy-5 0.784600 0.003275 60204
24 gpz-6 gpy-5 0.844882 0.004879 43456
24 gpz-10 gpy-5 0.025016 0.001684 60778
24 gpz-18 gpy-5 0.129394 0.005529 45979
24 gpz-28 gpy-5 0.815580 0.001502 116045
24 gpz-33 gpy-5 0.978822 0.001040 51582
24 gpz-36 gpy-5 0.960632 0.001037 98638
24 gpz-40 gpy-5 0.500340 0.005324 67654
24 gpz-47 gpy-5 0.022768 0.001496 54890
24 gpz-53 gpy-5 0.027808 0.001324 78984
24 gpz-55 gpy-5 0.107494 0.002199 120006
24 gpz-57 gpy-5 0.119558 0.004657 48829
24 GPL-12 gpy-5 0.892942 0.002933 58760
24 GPL-80 gpy-5 0.600386 0.008049 38414
24 GPL-47 gpy-5 0.321770 0.008861 29958
24 GPL-53 gpy-5 0.566922 0.005456 61592
24 GP-55 gpy-5 0.026744 0.001798 71491
24 gpz-48 gpy-5 0.304146 0.002327 90729
24 gpz-50 gpy-5 0.381378 0.002228 187941
24 gpz-51 gpy-5 0.039530 0.002159 59621
24 GPL-1 gpy-20 0.011396 0.000599 113783
24 GPL-7 gpy-20 0.394782 0.006326 63079
24 GPL-8 gpy-20 0.957166 0.002808 34671
24 GPL-10 gpy-20 0.933342 0.003406 28488
24 GPL-11 gpy-20 0.554302 0.004612 60431
24 GPL-21 gpy-20 0.690026 0.011358 16264
24 GPL-26 gpy-20 0.289756 0.005723 59132
24 GPL-29 gpy-20 0.786134 0.004619 60320
24 GPL-31 gpy-20 0.677642 0.004961 64594
24 GPL-37 gpy-20 0.748568 0.005434 50632
24 GPL-38 gpy-20 0.496870 0.007578 36225
24 GPL-40 gpy-20 0.051064 0.004129 25002
24 GPL-61 gpy-20 0.200078 0.007171 32375
24 GPL-75 gpy-20 0.068838 0.003716 30558
24 GPL-28 gpy-20 0.172904 0.003351 86555
24 GPL-30 gpy-20 0.954064 0.002813 37949
24 GPL-35 gpy-20 0.752352 0.008579 23476
24 GPL-44 gpy-20 0.655486 0.005037 64893
24 GPL-57 gpy-20 0.472984 0.004702 66065
24 GPL-58 gpy-20 0.938540 0.003684 29374
24 GPL-60 gpy-20 0.000240 0.000128 34977
24 gpy-2 gpy-20 0.647112 0.007248 33542
24 gpy-13 gpy-20 0.855710 0.005303 30338
24 gpz-8 gpy-20 0.902850 0.005348 23639
24 gpz-25 gpy-20 0.838538 0.005580 31375
24 gpz-26 gpy-20 0.019020 0.001671 49380
24 gpz-6 gpy-20 0.631498 0.007645 33731
24 gpz-10 gpy-20 0.606098 0.006159 49403
24 gpz-18 gpy-20 0.555852 0.007800 34660
24 gpz-28 gpy-20 0.107392 0.001562 103272
24 gpz-33 gpy-20 0.127666 0.003604 41359
24 gpz-36 gpy-20 0.050790 0.001680 86109
24 gpz-40 gpy-20 0.109206 0.003505 53363
24 gpz-47 gpy-20 0.885898 0.003304 44656
24 gpz-53 gpy-20 0.851522 0.003054 66978
24 gpz-55 gpy-20 0.193436 0.002835 105529
24 gpz-57 gpy-20 0.917830 0.003349 38664
24 GPL-12 gpy-20 0.994546 0.000695 46786
24 GPL-80 gpy-20 0.149798 0.007042 28591
24 GPL-47 gpy-20 0.047164 0.003900 30140
24 GPL-53 gpy-20 0.823730 0.004511 50737
24 GP-55 gpy-20 0.155012 0.005059 41067
24 gpz-48 gpy-20 0.064430 0.001112 75499
24 gpz-50 gpy-20 0.274924 0.002345 176151
24 gpz-51 gpy-20 0.215272 0.005394 48866
24 gpy-5 gpy-20 0.607028 0.005362 59112
24 GPL-1 gpz-3 0.891332 0.002499 98721
24 GPL-7 gpz-3 0.143470 0.004875 49523
24 GPL-8 gpz-3 0.379728 0.011393 24222
24 GPL-10 gpz-3 0.046168 0.004192 19755
24 GPL-11 gpz-3 0.971688 0.001439 47675
24 GPL-21 gpz-3 0.239874 0.018247 8005
24 GPL-26 gpz-3 0.032454 0.002856 43553
24 GPL-29 gpz-3 0.604844 0.007177 43737
24 GPL-31 gpz-3 0.186804 0.004829 46559
24 GPL-37 gpz-3 0.389510 0.008675 35153
24 GPL-38 gpz-3 0.121184 0.006382 27484
24 GPL-40 gpz-3 0.149836 0.009828 14318
24 GPL-61 gpz-3 0.393550 0.012368 21778
24 GPL-75 gpz-3 0.559206 0.009682 22601
24 GPL-28 gpz-3 0.155796 0.003386 73921
24 GPL-30 gpz-3 0.203416 0.008627 27905
24 GPL-35 gpz-3 0.432696 0.016028 14989
24 GPL-44 gpz-3 0.519654 0.006450 52218
24 GPL-57 gpz-3 0.196038 0.004664 45326
24 GPL-58 gpz-3 0.503436 0.017677 11696
24 GPL-60 gpz-3 0.398458 0.011947 21963
24 gpy-2 gpz-3 0.011006 0.002217 23110
24 gpy-13 gpz-3 0.808032 0.008911 20445
24 gpz-8 gpz-3 0.011334 0.003562 15910
24 gpz-25 gpz-3 0.102762 0.008202 20919
24 gpz-26 gpz-3 0.002572 0.000535 38983
24 gpz-6 gpz-3 0.114992 0.006708 22248
24 gpz-10 gpz-3 0.042910 0.002575 39498
24 gpz-18 gpz-3 0.144674 0.008830 21665
24 gpz-28 gpz-3 0.483206 0.002963 96025
24 gpz-33 gpz-3 0.979270 0.001569 33830
24 gpz-36 gpz-3 0.770566 0.003766 75297
24 gpz-40 gpz-3 0.007492 0.001228 36603
24 gpz-47 gpz-3 0.113714 0.005456 33923
24 gpz-53 gpz-3 0.107610 0.003574 55718
24 gpz-55 gpz-3 0.194030 0.003343 89997
24 gpz-57 gpz-3 0.492906 0.009206 28356
24 GPL-12 gpz-3 0.662942 0.008966 32043
24 GPL-80 gpz-3 0.787432 0.010336 17301
24 GPL-47 gpz-3 0.175324 0.012048 12726
24 GPL-53 gpz-3 0.025192 0.002136 37275
24 GP-55 gpz-3 0.859396 0.005849 28788
24 gpz-48 gpz-3 0.502098 0.003295 69867
24 gpz-50 gpz-3 0.416686 0.002861 149689
24 gpz-51 gpz-3 0.428376 0.007078 37974
24 gpy-5 gpz-3 0.031464 0.001964 46125
24 gpy-20 gpz-3 0.868972 0.004581 36237
24 GPL-1 gpz-7 0.346154 0.007348 55067
24 GPL-7 gpz-7 0.080748 0.006344 24380
24 GPL-8 gpz-7 0.745952 0.016253 10693
24 GPL-10 gpz-7 0.276964 0.016483 8462
24 GPL-11 gpz-7 0.309288 0.006784 49465
24 GPL-21 gpz-7 1.000000 0.000000 3047
24 GPL-26 gpz-7 0.029664 0.004341 19284
24 GPL-29 gpz-7 1.000000 0.000000 19862
24 GPL-31 gpz-7 0.145262 0.007941 24895
24 GPL-37 gpz-7 0.538966 0.012015 24183
24 GPL-38 gpz-7 0.747184 0.012847 13675
24 GPL-40 gpz-7 1.000000 0.000000 5555
24 GPL-61 gpz-7 0.248716 0.018925 8415
24 GPL-75 gpz-7 0.518872 0.014690 14371
24 GPL-28 gpz-7 0.161468 0.004629 51278
24 GPL-30 gpz-7 1.000000 0.000000 12602
24 GPL-35 gpz-7 0.138758 0.021436 5573
24 GPL-44 gpz-7 0.118594 0.005870 28543
24 GPL-57 gpz-7 0.776542 0.007151 30314
24 GPL-58 gpz-7 1.000000 0.000000 4733
24 GPL-60 gpz-7 0.553818 0.020250 9387
24 gpy-2 gpz-7 0.266242 0.017147 10995
24 gpy-13 gpz-7 0.710610 0.017644 8306
24 gpz-8 gpz-7 0.535402 0.024334 6256
24 gpz-25 gpz-7 0.037156 0.008729 8122
24 gpz-26 gpz-7 0.258196 0.009725 21201
24 gpz-6 gpz-7 1.000000 0.000000 8860
24 gpz-10 gpz-7 0.054548 0.006012 20869
24 gpz-18 gpz-7 0.164728 0.014843 8994
24 gpz-28 gpz-7 0.755556 0.004240 67134
24 gpz-33 gpz-7 0.417348 0.011200 19608
24 gpz-36 gpz-7 0.945866 0.002414 51562
24 gpz-40 gpz-7 0.018338 0.003747 15333
24 gpz-47 gpz-7 0.003140 0.001304 16372
24 gpz-53 gpz-7 0.117566 0.006279 29378
24 gpz-55 gpz-7 0.864056 0.004478 58692
24 gpz-57 gpz-7 0.457076 0.013884 17339
24 GPL-12 gpz-7 0.318870 0.011626 19041
24 GPL-80 gpz-7 1.000000 0.000000 6568
24 GPL-47 gpz-7 0.032470 0.006772 6060
24 GPL-53 gpz-7 0.134146 0.008889 16955
24 GP-55 gpz-7 0.031518 0.005738 14147
24 gpz-48 gpz-7 0.894676 0.003097 46705
24 gpz-50 gpz-7 1.000000 0.000000 123891
24 gpz-51 gpz-7 0.183018 0.008650 20989
24 gpy-5 gpz-7 0.101034 0.005347 37718
24 gpy-20 gpz-7 0.863394 0.008205 17137
24 gpz-3 gpz-7 0.116018 0.012526 9687
24 GPL-1 gpz-11 0.235232 0.006076 61667
24 GPL-7 gpz-11 0.805234 0.007703 27327
24 GPL-8 gpz-11 0.564118 0.018538 11951
24 GPL-10 gpz-11 0.415172 0.017793 9289
24 GPL-11 gpz-11 0.001392 0.000433 31406
24 GPL-21 gpz-11 0.181332 0.027145 3150
24 GPL-26 gpz-11 0.198862 0.009970 22131
24 GPL-29 gpz-11 1.000000 0.000000 22233
24 GPL-31 gpz-11 0.328782 0.010103 26810
24 GPL-37 gpz-11 0.415278 0.013046 19132
24 GPL-38 gpz-11 0.605124 0.016167 14605
24 GPL-40 gpz-11 0.177216 0.019269 6484
24 GPL-61 gpz-11 0.108742 0.010311 10136
24 GPL-75 gpz-11 0.643302 0.012641 11942
24 GPL-28 gpz-11 0.554472 0.006216 54425
24 GPL-30 gpz-11 1.000000 0.000000 10943
24 GPL-35 gpz-11 0.386900 0.023253 6761
24 GPL-44 gpz-11 0.043644 0.003326 33133
24 GPL-57 gpz-11 0.085376 0.005028 31767
24 GPL-58 gpz-11 0.262650 0.024817 4953
24 GPL-60 gpz-11 0.333738 0.018722 10509
24 gpy-2 gpz-11 1.000000 0.000000 11945
24 gpy-13 gpz-11 0.863174 0.010269 9776
24 gpz-8 gpz-11 1.000000 0.000000 6186
24 gpz-25 gpz-11 0.472680 0.019677 9865
24 gpz-26 gpz-11 0.940278 0.004821 23073
24 gpz-6 gpz-11 0.380708 0.018667 10391
24 gpz-10 gpz-11 0.682868 0.010109 22876
24 gpz-18 gpz-11 0.335734 0.017499 10542
24 gpz-28 gpz-11 0.125646 0.003057 66467
24 gpz-33 gpz-11 0.347536 0.011830 20140
24 gpz-36 gpz-11 0.262356 0.006113 52507
24 gpz-40 gpz-11 0.357326 0.012789 17986
24 gpz-47 gpz-11 0.144720 0.008435 18405
24 gpz-53 gpz-11 0.488130 0.010130 32667
24 gpz-55 gpz-11 0.886258 0.003664 60947
24 gpz-57 gpz-11 0.669816 0.013503 14854
24 GPL-12 gpz-11 0.508598 0.014703 16380
24 GPL-80 gpz-11 0.601354 0.022189 7677
24 GPL-47 gpz-11 0.415750 0.022503 6465
24 GPL-53 gpz-11 0.728646 0.010640 20019
24 GP-55 gpz-11 0.237400 0.011365 16749
24 gpz-48 gpz-11 0.826272 0.003597 46319
24 gpz-50 gpz-11 0.233954 0.003859 123530
24 gpz-51 gpz-11 0.721212 0.008612 22366
24 gpy-5 gpz-11 0.485052 0.010451 26485
24 gpy-20 gpz-11 0.380792 0.011902 19044
24 gpz-3 gpz-11 0.702562 0.016367 11530
24 gpz-7 gpz-11 0.036008 0.012044 4073
24 GPL-1 gpz-12 0.792896 0.001821 162821
24 GPL-7 gpz-12 0.412096 0.003994 101508
24 GPL-8 gpz-12 0.253086 0.004994 62363
24 GPL-10 gpz-12 0.976008 0.001569 53959
24 GPL-11 gpz-12 0.627364 0.003451 97078
24 GPL-21 gpz-12 0.189496 0.007178 34067
24 GPL-26 gpz-12 0.635152 0.004086 96549
24 GPL-29 gpz-12 0.386250 0.003912 98033
24 GPL-31 gpz-12 0.421234 0.004406 95529
24 GPL-37 gpz-12 0.389022 0.004518 82214
24 GPL-38 gpz-12 0.023512 0.001592 64416
24 GPL-40 gpz-12 0.455498 0.008371 47307
24 GPL-61 gpz-12 0.332854 0.005258 60186
24 GPL-75 gpz-12 0.229210 0.004545 56839
24 GPL-28 gpz-12 0.718572 0.002321 119403
24 GPL-30 gpz-12 0.719312 0.004422 65152
24 GPL-35 gpz-12 0.520624 0.007071 46770
24 GPL-44 gpz-12 0.584028 0.003312 98334
24 GPL-57 gpz-12 0.112030 0.002196 93477
24 GPL-58 gpz-12 0.610332 0.006966 43099
24 GPL-60 gpz-12 0.326160 0.005169 60131
24 gpy-2 gpz-12 0.302284 0.005133 61765
24 gpy-13 gpz-12 0.739918 0.004284 57284
24 gpz-8 gpz-12 0.280264 0.006026 49828
24 gpz-25 gpz-12 0.152344 0.004582 58529
24 gpz-26 gpz-12 0.091956 0.002547 80709
24 gpz-6 gpz-12 0.977882 0.001298 61162
24 gpz-10 gpz-12 0.591776 0.004074 81495
24 gpz-18 gpz-12 0.663594 0.005550 59598
24 gpz-28 gpz-12 1.000000 0.000000 149517
24 gpz-33 gpz-12 0.961592 0.001151 71024
24 gpz-36 gpz-12 0.069438 0.001422 121861
24 gpz-40 gpz-12 0.314220 0.003453 90219
24 gpz-47 gpz-12 0.774402 0.004774 75151
24 gpz-53 gpz-12 0.648384 0.003461 104864
24 gpz-55 gpz-12 0.694148 0.002427 147333
24 gpz-57 gpz-12 0.710350 0.004866 66256
24 GPL-12 gpz-12 0.991176 0.000608 77523
24 GPL-80 gpz-12 0.610188 0.005935 53754
24 GPL-47 gpz-12 0.160798 0.005001 43276
24 GPL-53 gpz-12 0.839300 0.002687 85301
24 GP-55 gpz-12 0.920324 0.002588 68551
24 gpz-48 gpz-12 0.214696 0.001655 120366
24 gpz-50 gpz-12 0.148164 0.001252 208140
24 gpz-51 gpz-12 0.556474 0.004355 78713
24 gpy-5 gpz-12 0.002034 0.000355 91616
24 gpy-20 gpz-12 0.270556 0.004705 80909
24 gpz-3 gpz-12 0.075640 0.002788 65353
24 gpz-7 gpz-12 0.142886 0.006863 36500
24 gpz-11 gpz-12 0.162128 0.006331 41260
24 GPL-1 gpz-19 0.802756 0.003198 91661
24 GPL-7 gpz-19 0.230536 0.005486 48261
24 GPL-8 gpz-19 0.705560 0.008924 24296
24 GPL-10 gpz-19 0.851038 0.005320 31520
24 GPL-11 gpz-19 0.464904 0.006232 47380
24 GPL-21 gpz-19 1.000000 0.000000 9893
24 GPL-26 gpz-19 0.353756 0.006811 43132
24 GPL-29 gpz-19 0.311516 0.007630 43823
24 GPL-31 gpz-19 0.398604 0.006559 48299
24 GPL-37 gpz-19 0.103698 0.004531 37178
24 GPL-38 gpz-19 0.066208 0.004048 26176
24 GPL-40 gpz-19 0.000000 0.000000 16557
24 GPL-61 gpz-19 0.000030 0.000021 22502
24 GPL-75 gpz-19 0.000376 0.000209 21897
24 GPL-28 gpz-19 0.555864 0.004250 79061
24 GPL-30 gpz-19 0.594810 0.010323 24500
24 GPL-35 gpz-19 0.000768 0.000452 15750
24 GPL-44 gpz-19 0.117028 0.004478 50898
24 GPL-57 gpz-19 0.517118 0.005306 63767
24 GPL-58 gpz-19 0.096786 0.007137 13785
24 GPL-60 gpz-19 0.098196 0.006936 23609
24 gpy-2 gpz-19 0.954032 0.002915 24489
24 gpy-13 gpz-19 0.084982 0.005752 21356
24 gpz-8 gpz-19 0.420106 0.015863 15542
24 gpz-25 gpz-19 0.112450 0.007893 21777
24 gpz-26 gpz-19 0.274352 0.006805 37769
24 gpz-6 gpz-19 0.048198 0.003811 23116
24 gpz-10 gpz-19 0.140132 0.005653 38257
24 gpz-18 gpz-19 0.671232 0.011014 23988
24 gpz-28 gpz-19 0.653628 0.003210 85371
24 gpz-33 gpz-19 0.023606 0.001716 31534
24 gpz-36 gpz-19 0.294668 0.004054 71204
24 gpz-40 gpz-19 0.228334 0.006038 37775
24 gpz-47 gpz-19 0.490698 0.008407 33228
24 gpz-53 gpz-19 0.010542 0.001066 52127
24 gpz-55 gpz-19 0.028488 0.001426 87183
24 gpz-57 gpz-19 0.819050 0.006846 27921
24 GPL-12 gpz-19 0.306066 0.007843 33528
24 GPL-80 gpz-19 0.038776 0.004222 19339
24 GPL-47 gpz-19 0.135924 0.010328 13530
24 GPL-53 gpz-19 0.187346 0.005407 37086
24 GP-55 gpz-19 0.398602 0.008073 35250
24 gpz-48 gpz-19 0.130200 0.002172 60993
24 gpz-50 gpz-19 0.615464 0.002564 153388
24 gpz-51 gpz-19 0.967920 0.002197 37236
24 gpy-5 gpz-19 0.446156 0.007254 45445
24 gpy-20 gpz-19 0.101830 0.005028 35382
24 gpz-3 gpz-19 0.285192 0.009229 24522
24 gpz-7 gpz-19 0.351334 0.015384 13389
24 gpz-11 gpz-19 0.533218 0.017797 12186
24 gpz-12 gpz-19 0.139460 0.003402 63032
24 GPL-1 gpz-20 0.810056 0.003189 77053
24 GPL-7 gpz-20 0.370796 0.008068 36537
24 GPL-8 gpz-20 0.061310 0.005591 17417
24 GPL-10 gpz-20 0.647672 0.013132 16203
24 GPL-11 gpz-20 0.228476 0.004175 67457
24 GPL-21 gpz-20 1.000000 0.000000 5535
24 GPL-26 gpz-20 0.916682 0.004120 31092
24 GPL-29 gpz-20 0.606640 0.008440 31930
24 GPL-31 gpz-20 0.512248 0.008709 33214
24 GPL-37 gpz-20 0.082816 0.004735 35131
24 GPL-38 gpz-20 0.208520 0.010127 21277
24 GPL-40 gpz-20 0.668422 0.017334 9531
24 GPL-61 gpz-20 0.535336 0.014561 14407
24 GPL-75 gpz-20 0.016460 0.001936 21837
24 GPL-28 gpz-20 0.747010 0.004097 63928
24 GPL-30 gpz-20 0.090070 0.006611 22338
24 GPL-35 gpz-20 0.166674 0.014125 9866
24 GPL-44 gpz-20 0.552734 0.007066 36777
24 GPL-57 gpz-20 0.071726 0.003677 37500
24 GPL-58 gpz-20 1.000000 0.000000 7576
24 GPL-60 gpz-20 0.401152 0.015108 15636
24 gpy-2 gpz-20 0.875810 0.006533 16475
24 gpy-13 gpz-20 0.591752 0.013099 14056
24 gpz-8 gpz-20 0.422802 0.015544 12454
24 gpz-25 gpz-20 0.089916 0.008665 14285
24 gpz-26 gpz-20 0.578994 0.008261 31106
24 gpz-6 gpz-20 0.462904 0.012233 15097
24 gpz-10 gpz-20 0.327628 0.008960 30976
24 gpz-18 gpz-20 0.008106 0.002389 14534
24 gpz-28 gpz-20 0.354112 0.003089 84168
24 gpz-33 gpz-20 0.623484 0.007561 27712
24 gpz-36 gpz-20 0.748950 0.003963 64622
24 gpz-40 gpz-20 1.000000 0.000000 25272
24 gpz-47 gpz-20 0.133190 0.007336 25702
24 gpz-53 gpz-20 0.023198 0.001701 42082
24 gpz-55 gpz-20 0.834506 0.003159 75386
24 gpz-57 gpz-20 0.482500 0.009919 26591
24 GPL-12 gpz-20 1.000000 0.000000 30001
24 GPL-80 gpz-20 0.590894 0.017896 11930
24 GPL-47 gpz-20 0.508616 0.014344 10971
24 GPL-53 gpz-20 0.590448 0.010987 25662
24 GP-55 gpz-20 0.675620 0.009189 22033
24 gpz-48 gpz-20 0.293050 0.003391 60785
24 gpz-50 gpz-20 0.918354 0.001412 134265
24 gpz-51 gpz-20 0.867040 0.004867 30140
24 gpy-5 gpz-20 0.008094 0.001117 52981
24 gpy-20 gpz-20 0.973748 0.002632 27358
24 gpz-3 gpz-20 0.733898 0.010865 15920
24 gpz-7 gpz-20 0.370888 0.022487 6770
24 gpz-11 gpz-20 0.154906 0.015132 8473
24 gpz-12 gpz-20 0.010194 0.001089 50583
24 gpz-19 gpz-20 0.675848 0.009823 21796
24 GPL-1 gpz-54 0.977690 0.001067 83024
24 GPL-7 gpz-54 0.068682 0.004227 40326
24 GPL-8 gpz-54 0.849790 0.007666 18320
24 GPL-10 gpz-54 0.704356 0.011588 16085
24 GPL-11 gpz-54 0.803168 0.005324 41066
24 GPL-21 gpz-54 0.036486 0.007668 5902
24 GPL-26 gpz-54 0.814966 0.006412 34325
24 GPL-29 gpz-54 0.966310 0.002196 35052
24 GPL-31 gpz-54 0.058552 0.003983 38441
24 GPL-37 gpz-54 0.807256 0.007123 29595
24 GPL-38 gpz-54 0.630740 0.009697 21258
24 GPL-40 gpz-54 0.015496 0.004534 11005
24 GPL-61 gpz-54 0.385132 0.013655 16550
24 GPL-75 gpz-54 0.013844 0.002264 17757
24 GPL-28 gpz-54 0.009864 0.000871 63808
24 GPL-30 gpz-54 0.771674 0.008922 21270
24 GPL-35 gpz-54 0.065134 0.007837 11049
24 GPL-44 gpz-54 0.007170 0.000964 44721
24 GPL-57 gpz-54 0.358612 0.006496 39359
24 GPL-58 gpz-54 0.446588 0.018823 8791
24 GPL-60 gpz-54 0.077338 0.007106 17452
24 gpy-2 gpz-54 0.364572 0.012385 18589
24 gpy-13 gpz-54 0.085268 0.007263 15598
24 gpz-8 gpz-54 0.140734 0.014309 10640
24 gpz-25 gpz-54 0.029002 0.004314 15979
24 gpz-26 gpz-54 0.555340 0.009137 31955
24 gpz-6 gpz-54 0.625592 0.013874 17139
24 gpz-10 gpz-54 0.212186 0.007683 32137
24 gpz-18 gpz-54 0.286212 0.013347 17480
24 gpz-28 gpz-54 0.345002 0.003002 81885
24 gpz-33 gpz-54 0.245378 0.006674 27531
24 gpz-36 gpz-54 0.302470 0.004879 65500
24 gpz-40 gpz-54 0.085452 0.004435 28904
24 gpz-47 gpz-54 0.840348 0.006247 27325
24 gpz-53 gpz-54 0.000944 0.000243 45537
24 gpz-55 gpz-54 0.557888 0.004913 78727
24 gpz-57 gpz-54 0.390762 0.012066 22147
24 GPL-12 gpz-54 0.791866 0.007035 25953
24 GPL-80 gpz-54 0.748904 0.011451 13430
24 GPL-47 gpz-54 0.171614 0.016532 10241
24 GPL-53 gpz-54 0.430102 0.009930 32391
24 GP-55 gpz-54 0.168366 0.008265 24311
24 gpz-48 gpz-54 0.370084 0.003609 58900
24 gpz-50 gpz-54 0.946788 0.000989 144930
24 gpz-51 gpz-54 0.005376 0.000911 31669
24 gpy-5 gpz-54 0.042638 0.002489 38360
24 gpy-20 gpz-54 0.493146 0.009637 28634
24 gpz-3 gpz-54 0.198612 0.009838 19935
24 gpz-7 gpz-54 0.069096 0.012104 6523
24 gpz-11 gpz-54 0.584284 0.020702 7699
24 gpz-12 gpz-54 0.044742 0.002215 59353
24 gpz-19 gpz-54 0.287794 0.013261 19165
24 gpz-20 gpz-54 0.713468 0.013245 13270
